# Supplementary material for: Zika virus infection reprograms global transcription of host cells to allow sustained infection
Source: Emerg Microbes Infect. 2017 Apr 26;6(4):e24–. doi: 10.1038/emi.2017.9 (PMC5457678; doi:10.1038/emi.2017.9)
Supplement: Supplementary Table S1 [file emi20179x4.xls]

## Sheet: Sheet1
Supplementary Table S1 Gene expression of viral response genes, Related to Figure 3A
Values represent log2(RPKM+1).
Associated Gene Name	chme	bj	293	thp1
FGF7	1.91839	8.84831	1.81558	3.26604
LMCD1	6.15846	8.36181	6.39352	0
COX8A	10.9476	10.2296	9.97955	10.955
DKKL1	2.49313	1.79494	3.35473	1.28688
MSTN	0	1.79494	1.42223	1.95233
CHAF1B	9.49215	8.46107	9.5594	4.58436
ATP1B1	10.3671	9.31286	8.45146	8.03606
HIST1H3D	11.2842	11.5115	5.00225	7.62812
C1orf210	0	0	1.42223	3.0321
SNTG1	0	1.79494	0	4.07039
IST1	11.672	10.6628	10.39	11.5677
FABP1	#N/A	#N/A	#N/A	#N/A
TMEM173	7.41439	9.43352	4.79961	8.95614
MYOM1	2.23573	3.59694	3.23113	4.66789
CCDC36	0	5.20006	0	1.28688
CRNKL1	10.3862	10.0946	9.94436	9.58536
FXR2	10.8262	10.6295	10.1533	10.6785
DNAAF2	7.86796	7.95187	8.61787	8.49257
RFWD3	11.3087	10.924	11.1511	9.82815
CA7	1.51096	0	2.12433	2.40871
PDK4	3.07211	1.79494	5.24489	3.26604
ALPK1	6.46123	7.9374	6.89857	6.90989
STOM	9.37623	11.4518	8.62095	12.2646
MDH1	10.5882	11.4125	11.2513	11.7652
FCGR3B	#N/A	#N/A	#N/A	#N/A
REEP2	7.90189	7.62234	9.23714	3.0321
EIF2AK4	10.3569	11.5961	10.0256	9.84403
HILPDA	7.66555	7.26576	8.00045	6.66633
SERPINB10	0	1.79494	1.42223	1.95233
MRPS10	10.4668	10.2148	9.96266	12.2784
CD163L1	0.948601	5.5043	1.42223	4.39985
CREB3	10.3218	10.654	7.9377	10.6568
DDX58	8.49785	8.61872	7.05246	8.41578
LILRB1	0	0	0	5.08916
PHYHIP	3.36036	3.7366	1.42223	4.18903
MB21D1	8.92389	8.76082	2.37851	8.90518
KCNQ1	0.948601	0	2.59216	5.79701
YIPF1	8.87347	8.13386	8.08316	9.63314
UBA52	12.4518	12.1573	12.2105	12.74
SMURF1	9.49957	9.78558	8.5091	10.0959
CPA3	5.62029	0	0	1.28688
ASB2	0	0	1.81558	3.46728
CLDN7	2.49313	2.56803	3.46858	6.92707
PNPO	7.40659	8.43563	8.51574	10.0536
MAP1A	9.79274	12.2052	9.60829	4.82273
MBD5	7.01	7.59507	6.78241	7.2466
ZNF681	0	5.15056	5.39643	0
SLC35B3	9.34778	9.63041	7.60607	8.52109
HCAR1	1.51096	0	0.879706	0
MAVS	9.78517	10.0617	9.28061	8.62972
KIAA1549L	7.1102	9.65267	6.03584	4.29866
PTPN22	5.95815	3.59694	1.81558	6.64573
ITPKC	7.21286	7.94462	6.6799	7.91247
SLC25A19	5.2854	5.88142	7.65492	7.50803
FGF14	0	7.25418	0	0
PYDC1	0	0	1.42223	0
MRPS2	8.65206	8.15896	9.26887	8.04396
HIST1H3F	12.026	11.9846	10.4142	6.78385
IL12B	0.948601	0	0.879706	1.28688
C8orf59	6.64616	6.92873	6.2891	7.20506
FAM13B	9.62339	10.0995	9.40367	10.1443
ACKR3	6.02126	4.09001	0	7.85991
LSM4	11.3165	10.7209	11.159	11.0313
PPY	0	0	0	0
EIF2S1	11.6551	11.8983	11.6888	11.6755
HIST1H3H	11.6241	11.4788	12.0773	7.2466
ANXA5	13.45	13.8543	11.3235	14.4577
GABRA5	0.948601	1.15704	0.879706	0
HPR	0.948601	0	0	0
ACIN1	11.1046	11.1646	11.273	10.7512
CHST3	11.34	11.36	8.68706	6.68664
SLC1A3	8.2613	1.15704	9.60518	12.6957
SIN3A	9.49215	9.52085	10.332	8.94357
SCN1A	0.948601	1.15704	0	0
CD93	0.948601	1.15704	1.42223	2.40871
LENG9	5.2149	5.61736	4.45812	5.59723
TEAD4	8.39836	7.98732	9.01881	5.63952
HIST1H3A	9.86047	10.4478	11.1516	5.26115
TREM1	0.948601	2.23266	0	6.32229
RBM18	9.54502	9.61688	9.04884	9.65644
IL23R	#N/A	#N/A	#N/A	#N/A
PEX3	8.87347	8.672	8.47889	7.54179
AIM2	0.948601	1.15704	0	6.00495
STAT2	10.0876	10.5175	8.69289	9.98365
PEX13	9.2998	10.0263	8.86635	10.6309
HIST1H3I	8.67515	9.77141	9.32281	5.68061
ALKBH5	11.1269	11.0137	11.8788	10.4953
HIST1H3J	10.017	10.886	9.73444	5.26115
CSPG5	2.49313	3.44095	7.30296	4.29866
DPF3	4.21801	7.33351	5.58466	8.22805
MYLK	12.3155	13.9034	7.62461	8.09032
TMEM39B	7.75489	7.20672	7.1914	6.97728
SUPT3H	6.68566	5.91121	7.33333	6.8392
PML	7.87369	8.58203	7.55551	7.27361
MTSS1	4.41886	5.851	7.07948	13.0446
HIST1H3G	11.0092	11.4249	0	5.36562
SNRPD1	10.5449	10.1316	10.9788	9.58806
IL4	0.948601	0	0	0
NUP93	11.3685	10.6	11.0762	9.70691
FAM131B	4.848	5.29352	5.03958	5.97223
HIST1H3C	11.4677	11.5582	0.879706	5.90472
TRAF3IP2	8.76085	8.6367	6.55674	8.52109
KRT6A	0	0	0	0
ZNF189	8.95922	8.80523	8.99053	9.05688
SNRPB2	10.1359	10.1815	10.2299	9.37047
HIST1H3E	10.304	11.3313	6.70335	2.75489
NTHL1	7.72996	7.66683	8.93967	6.70653
FANCL	8.05555	8.21989	8.69289	7.75829
SELK	8.92389	9.06639	8.89966	9.83725
HIST1H3B	12.8031	12.4359	12.8302	6.09866
SNRPB	11.6343	11.2335	12.1489	10.8634
IL12RB1	0	0	1.42223	5.75916
GMIP	6.19554	7.15775	6.6799	9.95261
ZCCHC17	9.18735	8.64562	8.87409	8.33463
IL23A	2.7137	1.15704	2.94673	3.80012
SLC35C1	8.58748	8.84059	6.54381	6.80258
FGFBP1	1.51096	0	2.12433	0
TMEM39A	9.82553	9.59173	8.60548	9.66667
TNIK	10.1167	9.30725	9.04884	8.12789
TRIM6	7.29177	6.54643	6.70335	1.95233
TMEM203	9.4061	9.12174	8.81618	9.55538
ACTRT1	#N/A	#N/A	#N/A	#N/A
APOBEC3G	1.91839	4.81404	3.93168	8.09032
APOBEC3F	3.89724	5.46434	5.36737	5.14893
REP15	2.49313	3.07039	2.12433	4.18903
SLC37A4	6.60555	7.34447	9.15881	7.13299
TLR3	3.22342	2.56803	5.75114	2.75489
SERINC5	6.73674	6.94334	6.79338	7.14771
SERINC3	11.7798	12.2325	10.3737	11.9368
IFIH1	6.10119	4.68145	6.2891	8.77403
MX1	5.86938	5.38163	2.94673	2.40871
CCL4	0.948601	0	0	11.6061
MX2	5.9364	3.7366	1.42223	5.55397
OAS2	2.49313	3.7366	1.81558	8.0202
LAMTOR5	9.41591	9.45142	8.81083	10.8102
HYAL1	0	1.79494	2.12433	2.75489
BATF3	5.38474	4.749	5.83845	4.18903
CXCL12	9.75764	10.6726	5.03958	2.75489
OASL	2.49313	2.56803	0.879706	6.58225
FGR	2.23573	0	0	11.7327
CHUK	10.364	10.2677	10.3936	10.2987
RSAD2	0	1.15704	0	6.58225
HYAL3	5.17871	5.88142	5.6585	6.90989
TRIM22	6.6595	9.88676	0.879706	6.26959
IRF7	7.01	5.42358	6.33468	10.1697
TBK1	9.82257	9.62815	9.10268	10.934
TNF	1.91839	1.15704	0	10.4852
AP1S1	10.869	10.6964	9.22908	11.2866
XPR1	10.0777	10.114	9.66903	10.6973
FOSL1	9.22805	9.71749	1.42223	7.21897
OAS1	2.23573	0	0	7.84197
BTBD17	0	0	0.879706	0
SRC	8.62183	9.06639	8.17398	10.5831
PIM2	8.03529	7.31125	8.2395	7.0258
CCDC130	8.57353	8.18364	7.79779	9.28001
CXCL10	0	0	1.42223	4.58436
CFL1	13.9593	13.6098	11.9442	13.4709
IFNGR2	9.79123	9.64158	8.57724	12.7119
IL12A	4.06609	4.68145	3.46858	3.26604
ABCE1	11.2582	11.8019	12.815	11.4075
IFNB1	0	0	0	1.95233
HMGA2	8.47549	11.4403	9.72159	10.8712
ENO1	15.4215	14.5201	14.9425	14.3164
EIF2AK2	9.78821	10.8088	10.7222	9.90152
OAS3	7.35032	7.33351	7.90268	9.60679
IFNAR2	6.78607	6.15543	5.77347	8.27566
CCL11	#N/A	#N/A	#N/A	#N/A
NPC2	9.49215	10.0399	8.26336	11.8686
DUOX2	0	1.15704	0	3.26604
CYP1A1	0.948601	1.15704	3.76447	2.75489
DDX1	10.6208	11.4943	11.5148	10.2905
CCL22	0	0	1.42223	2.40871
CCL19	0	0	0	0
XCL1	0.948601	0	3.35473	0
DCLK1	8.25252	6.86913	6.30451	1.95233
SPACA3	#N/A	#N/A	#N/A	#N/A
MST1R	2.90497	1.79494	4.28244	1.95233
IFNGR1	10.3961	10.0551	9.16093	11.5268
APOB	0	1.15704	0	1.95233
URI1	10.6815	10.3572	10.1156	10.028
CXCR4	2.23573	0	8.25941	8.49833
CCL8	0	0	0	3.0321
DDX60	6.94638	7.74356	7.03408	9.36733
IFITM1	2.23573	7.24241	3.76447	3.0321
BCL3	6.35103	5.04701	3.09592	7.47346
CCT5	13.1553	12.8279	13.201	13.7841
IFITM2	1.91839	8.35098	6.24184	7.48502
EEF1G	0	0	0.879706	3.0321
HSPB1	10.406	11.1976	7.42072	9.81441
TNFSF4	3.70598	6.63865	3.35473	5.14893
HNRNPUL1	12.1079	11.5176	11.5214	11.0392
BCL2L1	9.45263	10.6272	8.19889	10.1277
BANF1	9.31036	8.77712	8.49909	8.49257
CCL5	1.51096	1.15704	0	9.60146
IFIT3	9.00419	8.90509	3.67243	9.42576
BST2	0	1.79494	2.59216	10.528
IFIT1	7.04078	9.19943	6.97751	8.02818
CLU	6.74927	7.79246	9.73159	3.0321
IFIT2	7.04078	8.10182	2.78031	7.00977
ACTA2	9.30193	10.2133	3.46858	0
CREBZF	9.51244	9.92935	10.0623	9.34837
DHX58	3.89724	5.96924	3.5741	6.9607
IFNK	0	0	2.12433	1.28688
HMGA1	9.49402	12.44	11.3073	13.6423
ISG20	3.07211	3.98185	3.67243	7.64897
RPS15A	10.921	10.6584	10.8666	10.7307
CHRM2	0	9.35149	0	2.75489
IVNS1ABP	11.6956	11.3668	10.0092	12.5227
PSMA2	9.02231	8.37795	8.84806	8.59798
ADAR	12.0362	12.033	12.4456	13.1434
DDX3X	13.0982	13.2569	13.2517	13.2024
FOXP3	0	1.15704	2.37851	0
CDK6	12.4787	12.8082	11.904	13.6208
IKBKG	7.63894	7.44997	5.96	7.97974
HYAL2	8.46797	9.06972	8.04701	8.90518
IFI44	6.54952	6.52732	0.879706	7.07275
IFITM3	8.60133	9.72171	5.2765	7.58564
ZC3HAV1	10.6444	10.9539	10.6381	10.4707
MEF2C	3.22342	6.86913	8.35125	10.6296
ODC1	11.7514	12.1094	12.6198	12.3179
TPT1	12.6332	13.4574	12.0984	14.3421
DDX21	13.0514	12.7507	13.4345	12.6568
PRKRA	9.30827	9.37578	9.28061	8.96449
TLR8	0	0	0	2.75489
IFNAR1	10.5864	10.5403	9.47003	11.8747
TBX21	0.948601	0	2.94673	6.21471
DHX36	10.0286	10.2267	9.91956	9.75087
IRAK3	5.10266	8.20789	3.23113	8.65051
IFNW1	#N/A	#N/A	#N/A	#N/A
STMN1	13.534	12.7048	11.81	9.00135
IFNG	#N/A	#N/A	#N/A	#N/A
IKBKB	9.50694	9.61007	8.83753	10.2331
IFNA17	#N/A	#N/A	#N/A	#N/A
IFNA4	#N/A	#N/A	#N/A	#N/A
IFNA7	#N/A	#N/A	#N/A	#N/A
MYD88	7.21286	8.38332	5.14568	8.42181
GTF2F1	11.1786	10.5487	10.5847	10.9737
GATA3	1.51096	2.83996	6.78241	2.75489
LSM14A	10.6191	10.4039	10.5688	10.6165
IRF3	9.48285	8.96327	8.63623	10.1015
TSPAN6	8.47176	8.80126	11.0588	6.99356
C1QBP	11.8386	11.5054	12.929	11.5456
TKFC	#N/A	#N/A	#N/A	#N/A
BIRC3	7.71094	6.79103	4.84248	10.1147
BIRC2	11.2761	12.321	9.54487	11.0558
NLRX1	7.1102	7.82426	8.33633	8.3474
ITCH	11.5565	11.4949	10.9094	11.7876
IL2RA	#N/A	#N/A	#N/A	#N/A
PCBP2	9.5856	9.79763	10.7722	8.84784
TRIM38	6.67271	8.63223	7.06156	9.55261
HTRA1	13.2552	10.7355	6.71493	2.40871
PPM1B	8.91836	9.37043	9.26101	9.31621
TRAF3IP1	8.53799	8.44584	8.72472	7.70964
ELMOD2	9.24577	10.1092	10.5672	8.45763
TRAF3	10.0312	9.79962	9.70283	10.7464
SPN	0.948601	0	0	9.86419
HERC5	4.848	3.59694	9.24515	5.90472
TSPAN32	1.51096	3.07039	1.42223	2.75489
IL27	0	1.15704	0	2.40871
MICB	8.4102	9.07302	7.63684	8.75495
TARBP2	8.69784	8.72342	9.09384	8.97275
MUL1	9.57162	9.40231	9.13963	9.01343
AP1B1	10.9651	10.8008	10.7907	10.6747
B2M	14.1454	13.7309	11.1759	15.6891
HLA-A	11.5759	10.913	8.93224	13.0367
AP2A2	10.304	10.122	10.0486	10.0399
AP2S1	11.6246	11.2836	10.4818	12.3768
ATP6V1H	9.97781	10.5699	9.32659	12.4619
ELMO1	0.948601	0	5.24489	6.72629
CD4	3.80426	3.59694	4.00899	7.98789
HCK	0.948601	1.15704	0.879706	8.6659
AP1G1	12.0285	11.3389	11.375	11.4143
PACS1	9.42177	9.81944	7.71376	7.83289
AP1S3	6.19554	7.06781	7.5097	6.78385
CD247	1.91839	0	0	0
AP2A1	10.6106	11.0033	9.65709	10.1822
PAK2	11.6733	10.9102	10.1437	11.3766
CD8B	0	0	0	1.28688
DOCK2	8.0404	7.52912	0	11.6252
ARF1	13.1377	12.6517	12.0315	13.3604
LCK	0	0	0	0
AP2B1	10.2719	11.4875	11.6418	10.3584
CD28	1.91839	1.15704	0	0
AP1S2	10.4011	10.0075	9.44595	13.4174
RAC1	11.4752	11.4177	10.4336	10.2671
AP1M2	1.91839	1.15704	4.34341	0
AP2M1	13.8236	13.1255	11.2958	12.4415
AP1M1	10.6977	9.91467	9.70138	9.70195
FYN	11.0464	9.22937	9.92331	9.4848
TNFAIP3	9.14073	8.30108	6.30451	10.535
RNF216	10.6993	10.3381	10.0475	9.81441
IFNLR1	2.23573	0	7.65492	1.95233
IL15	5.84624	6.07852	3.35473	2.75489
PM20D1	1.91839	3.07039	3.46858	1.28688
USP17L2	0.948601	0	1.81558	0
IFNA13	#N/A	#N/A	#N/A	#N/A
NCBP3	#N/A	#N/A	#N/A	#N/A
ITGAX	1.91839	0	2.12433	12.011
ISG15	7.11977	8.56807	5.30743	9.49921
SPON2	2.23573	8.06242	3.93168	3.0321
ZNF175	7.54187	7.81634	7.14944	7.41388
RELA	9.42177	9.20848	8.87409	9.18706
ILF3	11.9718	11.9811	12.603	11.2342
CD207	0	0	3.5741	0
PYCARD	0	6.48816	0	8.50406
IL33	0	1.79494	0	3.46728
FADD	6.98914	7.92279	7.05246	8.06733
TRIM5	9.86047	9.39705	7.45557	8.07505
POLR3F	8.68815	9.06639	8.72472	7.80536
POLR3E	9.72957	9.40495	10.2055	9.47901
IFIT5	9.48844	10.1411	8.86115	7.2466
IFNA2	#N/A	#N/A	#N/A	#N/A
CD40	0	5.46434	3.35473	7.08799
CXCL9	0	0	0	0
FCN3	1.51096	1.15704	0.879706	0
IFNA8	#N/A	#N/A	#N/A	#N/A
IFNA1	0	1.79494	0	0
IFNL3	#N/A	#N/A	#N/A	#N/A
IFNL4	#N/A	#N/A	#N/A	#N/A
TRIM11	8.79136	8.68503	8.91731	8.96449
ABCC9	3.80426	8.64115	3.76447	0
APOBEC3A	#N/A	#N/A	#N/A	#N/A
APOBEC3H	#N/A	#N/A	#N/A	#N/A
UNC13D	2.90497	1.79494	3.09592	7.13299
IFIT1B	#N/A	#N/A	#N/A	#N/A
IRF9	3.80426	2.56803	3.09592	4.74739
KCNJ8	0	8.35641	8.41291	1.95233
IFNE	2.49313	5.24755	0	0
IFNL2	#N/A	#N/A	#N/A	#N/A
PRF1	1.51096	0	1.42223	3.26604
IFNL1	0.948601	0	0	1.95233
NLRP3	1.91839	1.15704	1.42223	11.0043
LYST	9.96181	10.1982	8.77535	13.2504
IL6	9.68317	5.88142	0.879706	4.07039
TRIM25	8.64205	9.73011	9.43548	8.23496
STAT1	10.5324	11.629	9.8918	10.8822
TICAM1	6.50605	6.29793	5.14568	7.05723
ADARB1	7.52748	8.0013	8.32881	11.6021
CARD9	5.14119	7.95902	5.6097	9.41971
SLFN11	0	9.77952	11.6034	7.64897
CRCP	9.8431	9.6438	8.78908	9.83498
MICA	9.9497	10.0717	7.48969	8.13525
FAM111A	9.71692	11.4119	5.17951	9.0373
APOBEC3C	8.50526	9.04636	8.08316	7.10318
TLR7	0	0	0	2.40871
BNIP3	8.52352	9.58943	9.12887	9.28332
DNAJC3	11.2268	11.9305	10.2726	12.6606
NLRC5	8.91004	8.71074	5.45253	9.89716
RNASEL	7.02037	7.61331	7.0433	9.09149
DEFA1	#N/A	#N/A	#N/A	#N/A
APOBEC3D	0	1.15704	5.17951	2.40871
POLR3G	7.02037	7.67553	9.33784	6.4224
GBP3	9.24797	10.3693	1.42223	7.851
DEFA1B	#N/A	#N/A	#N/A	#N/A
CXADR	8.76394	3.86394	10.2618	8.50974
APOBEC3B	5.64731	6.69125	6.0542	3.0321
DDX41	9.2998	9.48905	9.31902	10.4277
DEFA3	0	0	0	2.40871
IFNA5	#N/A	#N/A	#N/A	#N/A
POLR3H	9.57338	9.62591	9.89689	9.11035
POLR3D	10.2446	9.76325	9.66009	10.4217
DDIT4	8.06059	5.96924	8.54195	9.19768
IRF5	3.22342	1.79494	2.94673	9.69446
AZU1	0	0	0.879706	9.92089
IL10RB	8.78228	8.30108	6.84699	10.8679
F2RL1	8.15269	4.68145	8.92976	2.75489
ABCF3	10.2837	9.85446	8.63927	9.38603
POLR3C	9.29343	9.05306	9.04884	10.6504
POLR3B	8.87061	9.23232	9.75139	7.51932
PLSCR1	8.98057	8.49105	8.32504	9.00537
CD86	0	0	0	3.0321
UNC93B1	8.27859	7.73518	6.97751	10.2536
POLR3A	9.46593	9.92019	10.7749	9.4761
TRIM56	9.11445	8.95968	7.41363	9.19414
BCL2	7.95134	6.10455	7.79779	10.1894
ATG7	9.17582	9.22937	8.64836	11.3929
SAMHD1	9.32087	9.28746	10.3386	11.3194
IFI44L	3.36036	4.68145	1.42223	3.80012
DMBT1	2.49313	0	0.879706	1.28688
BNIP3L	10.3852	11.0768	9.83859	11.4782
EXOSC4	7.26594	8.0691	8.70165	9.91231
GPAM	9.79123	9.13127	10.1501	8.42181
GBP1	10.7498	9.71749	1.42223	6.74578
CD8A	0	0	0.879706	3.26604
IFNA6	#N/A	#N/A	#N/A	#N/A
APOBEC1	0	0	0	0
IFI16	10.2556	10.2118	3.46858	10.7184
BECN1	9.71533	9.61233	9.13532	10.0883
IFNA21	#N/A	#N/A	#N/A	#N/A
IFNA16	0	0	0	0
POLR3K	8.07553	8.27263	9.07152	7.71946
IFNA10	0	0	0	1.28688
IFNA14	0	0	0	1.95233
AIMP1	9.88612	10.186	9.74858	9.68944
OPRK1	0	1.15704	4.56438	0
TRIM34	2.23573	2.83996	0	1.95233
IRF1	9.12884	6.91409	6.71493	9.41971
PTPRC	0.948601	3.44095	0.879706	11.4614
EXOSC5	8.78529	7.24241	8.77258	8.08273
PMAIP1	10.3239	9.6746	10.3535	9.15104
BCL2L11	6.52074	4.53543	9.14392	7.90388
BAD	8.51625	8.31234	7.61846	8.24864
MAPK14	10.6552	10.7552	10.3236	11.0163
PENK	0	4.37365	2.12433	1.95233
IKBKE	7.49817	7.49009	4.96394	10.1034
MAPK11	5.82273	7.48018	5.6585	6.99356
GLI2	6.71149	8.28406	7.42072	2.75489
LGALS9	0.948601	2.23266	2.94673	9.77946
PSMB9	6.31777	4.53543	4.66278	8.6962
ANKRD17	10.6692	11.5978	11.7992	11.0183
PUM1	10.9664	10.7187	11.0678	10.4925
TRIM15	0	0	1.42223	1.95233
PUM2	9.37623	10.8167	10.5768	10.2192
