# Supplementary material for: Zika virus infection reprograms global transcription of host cells to allow sustained infection
Source: Emerg Microbes Infect. 2017 Apr 26;6(4):e24–. doi: 10.1038/emi.2017.9 (PMC5457678; doi:10.1038/emi.2017.9)
Supplement: Supplementary Table S2 [file emi20179x5.xls]

## Sheet: Sheet1
Supplementary Table S2 Gene expression of immune response genes, Related to Figure S2F
Values represent log2(RPKM+1)
Associated Gene Name	Control:CHME_C2	Control:BJ_C3	Control:293_C2	Control:THP_C2
SERPINA5	0	0	4.2	0
GSR	816.46	1060.37	2044.87	3828.89
IGHG1	0	2.47	0.84	0
ITGAX	2.78	0	3.36	4126.29
FCER2	0	0	0	40.23
CD80	0.93	0	2.52	2.87
GPC4	3.71	56.72	225.72	2104.81
CXCL12	864.65	1631.24	31.89	5.75
THY1	1889.63	5680.35	5.03	0
EPOR	48.19	51.79	55.38	67.53
FCGR3A	0	0	0	14.37
LAMP1	4984.96	6167.38	2294.92	5380.56
P4HB	6100.76	8571.7	2824.39	7545.71
CD36	15.75	56.72	5.87	17426.1
IGHA1	1.85	0	0	4.31
MCAM	3140.74	337.84	564.71	31.61
HFE	236.32	265.09	1.68	2.87
TNF	2.78	1.23	0	1432.42
IGHD	#N/A	#N/A	#N/A	#N/A
TNFRSF13B	0	0	0	0
ITGA3	7291.62	5418.96	125.86	474.12
IL13	0	0	0	2.87
CTSV	34.29	9.86	543.73	87.64
SELL	0.93	0	3.36	0
HEG1	5699.48	4219.27	437.17	1077.55
ALCAM	13497.1	8786.24	1165.5	20703.3
CD5	0	1.23	1.68	4.31
CD40	0	43.15	9.23	135.05
CCR7	0.93	4.93	0	1.44
ECE1	3806.14	3458.52	854.2	715.49
CXCL10	0	0	1.68	22.99
PDPN	35.22	13.56	573.1	231.31
CXCL9	0	0	0	0
IL12RB2	0	7.4	18.46	45.98
ANPEP	529.17	8394.15	2.52	13962.1
SCUBE1	6.49	0	33.56	28.73
CDH13	2046.25	578.27	1.68	0
KCNJ5	0	0	0	94.82
ITGA2B	1.85	2.47	75.52	2.87
SPN	0.93	0	0	931
ITGAE	316.95	422.91	301.23	360.62
CHRNB2	12.05	7.4	20.98	44.54
IGHE	0	0	0	1.44
LILRB1	0	0	0	33.04
GYPA	#N/A	#N/A	#N/A	#N/A
IGHG4	0	0	0	1.44
CLCN3	919.33	1679.32	3204.5	1193.92
MUC17	0	0	1.68	14.37
SLAMF1	0	0	0	1.44
SCNN1G	0	0	0	0
NGFR	0.93	0	21.82	14.37
CD74	6.49	3.7	10.91	502.86
IGHV3-23	#N/A	#N/A	#N/A	#N/A
B4GALT1	2853.45	2168.82	321.37	1647.93
ANTXR2	830.36	2404.32	301.23	3245.57
ENPEP	2.78	17.26	104.05	0
RTN4RL1	21.32	6.16	21.82	15.8
IL2RG	0	1.23	0.84	1.44
CCR1	0	0	0	530.15
BCAM	45.41	73.98	75.52	24.42
CD83	155.69	59.18	151.04	4025.72
TRDC	0	0	0	35.92
CALR	14372	13169.5	4740.88	15456.4
CD27	0	1.23	0	0
P2RY12	0.93	0	4.2	2.87
EPHA5	1241.84	38.22	65.45	1.44
TAS2R16	0	0	0	2.87
CTLA4	0	0	0	1.44
HLA-DRB1	0	0	63.77	327.57
SLC22A11	0.93	0	1.68	5.75
FASLG	#N/A	#N/A	#N/A	#N/A
ASTN1	0	0	5.03	1.44
KCNJ3	0	51.79	17.62	0
CD4	12.97	11.1	15.1	252.86
CLPTM1	1431.82	1474.65	916.29	1261.45
FGA	#N/A	#N/A	#N/A	#N/A
TLR4	163.11	876.65	0	1084.73
LDLR	2811.74	1258.88	432.97	867.79
ITGA1	632.97	976.52	229.07	218.38
ACE	1.85	12.33	19.3	31.61
IL6	821.1	57.95	0.84	15.8
TNFRSF18	9.27	0	1.68	0
ICOS	#N/A	#N/A	#N/A	#N/A
TNFRSF14	1.85	66.58	0.84	294.53
IL6ST	10855.9	14455.5	1390.38	1790.17
KLRK1	0	0	6.71	0
CD14	146.43	4.93	2.52	1107.72
CD69	0	0	0	7.18
ANXA5	11189.5	14809.4	2561.75	22499.2
S1PR1	66.73	1740.97	52.02	4.31
MS4A2	0	0	0	1.44
KLRD1	0	3.7	0.84	0
CXCR3	0	0	2.52	4.31
TGFBR3	50.97	573.34	719.1	61.78
SPA17	88.97	108.5	84.75	117.81
TFR2	9.27	9.86	5.03	11.49
CD40LG	0	0	0.84	0
RTN4RL2	3.71	0	22.66	56.03
PECAM1	#N/A	#N/A	#N/A	#N/A
CDH5	1.85	0	4.2	2.87
CXCR5	0	0	0	35.92
IGHV3OR16-9	#N/A	#N/A	#N/A	#N/A
AMOT	172.37	45.62	6269.7	33.04
TNFRSF11A	309.53	3.7	142.65	337.63
DNAI2	0	0	0	0
CD3E	1.85	2.47	0.84	1.44
ABCG1	0	0	40.28	5.75
IL2RA	0	0	0.84	0
CD226	6.49	19.73	2.52	498.55
CD9	764.56	1099.82	422.06	5101.83
AQP4	0.93	0	21.82	10.06
TNFRSF9	357.72	1.23	9.23	57.47
CD79A	0	1.23	0	0
IGHG2	#N/A	#N/A	#N/A	#N/A
ATP6AP2	2344.66	2721.19	1200.74	8345.97
CD48	0	0	0	10.06
GFRA3	9.27	0	3.36	1.44
ENG	6.49	876.65	10.91	640.78
MFGE8	663.55	4594.09	380.11	127.87
SCNN1B	0.93	0	0.84	4.31
ADA	30.58	77.68	168.66	100.57
CHRNA4	0	3.7	5.87	11.49
VCAM1	1071.32	0	0	10.06
GPIHBP1	0	2.47	0	8.62
ICAM1	3634.69	184.95	7.55	4853.28
NLGN1	65.8	242.9	117.47	7.18
CD8B	0	0	0	1.44
FCER1A	0	0	0	0
CCR5	0.93	0	0	5.75
SEMA7A	812.75	2812.43	44.47	4060.2
IL2RB	3.71	3.7	2.52	0
IL1RL1	1.85	0	0	2.87
SLC2A4	1.85	1.23	46.15	5.75
CD79B	0	2.47	3.36	8.62
ADGRE1	#N/A	#N/A	#N/A	#N/A
ITGB1	27850.5	46725.1	2770.69	17013.8
TFRC	19994.5	11254.7	4138.41	10202.2
TNFRSF13C	3.71	0	5.03	1.44
THBS1	65649.6	171900	12.59	2146.48
CD28	2.78	1.23	0	0
CD24	#N/A	#N/A	#N/A	#N/A
CD86	0	0	0	7.18
ENOX2	500.44	304.55	357.45	373.55
IGLL5	#N/A	#N/A	#N/A	#N/A
TMEM123	3243.6	4732.19	2818.51	4554.44
CD276	1343.78	1525.2	1057.26	5818.76
PLET1	#N/A	#N/A	#N/A	#N/A
TGFBR2	716.37	2530.08	124.19	755.72
SELP	0	1.23	0	0
ITGA5	10868.9	8666.64	369.2	16439.1
IGLL1	0	0	0	0
NRCAM	7.41	14.8	221.52	373.55
IL31RA	8.34	1.23	0	10.06
TRPV1	2.78	3.7	5.03	2.87
FAS	96.38	1336.55	23.49	8.62
IL4	0.93	0	0	0
FCRL6	0.93	0	0	133.62
ITGA6	1820.13	9981	654.49	5346.07
CD19	0	0	19.3	10.06
CTSB	5729.13	19545.2	794.62	64134.2
NRG1	818.32	1087.49	14.26	3090.41
CD274	265.98	1018.44	5.03	41.67
GLRA1	2.78	1.23	5.03	2.87
C10orf54	349.38	288.52	23.49	360.62
CD244	0.93	1.23	0	277.29
FGB	0	0	0.84	0
LAG3	7.41	1.23	5.03	0
CD8A	0	0	0.84	8.62
ITGB6	2.78	4.93	0.84	0
FGG	0.93	0	0	0
IL17A	0.93	0	0.84	1.44
FGF8	0.93	0	0	2.87
CD2	0	0	0	0
IFNG	#N/A	#N/A	#N/A	#N/A
B2M	18119.7	13594.9	2312.54	52831.4
P2RX7	31.51	6.16	3.36	310.33
CD33	1.85	0	1.68	402.28
IL12RB1	0	0	1.68	53.16
FCER1G	21.32	3.7	0.84	6139.15
TRPM8	9.27	2.47	0.84	162.35
NCAM1	1.85	28.36	417.87	3583.21
ABCA1	993.47	1371.08	20.14	1673.79
ITGA2	312.31	8622.25	213.97	1741.32
CCR4	#N/A	#N/A	#N/A	#N/A
ADGRA3	#N/A	#N/A	#N/A	#N/A
PLPPR4	#N/A	#N/A	#N/A	#N/A
TMC1	0	6.16	0	25.86
CD34	2.78	8.63	1.68	1.44
MS4A1	0	0	0	5.75
ITGAV	8557.56	7863.97	1924.88	7252.62
UMODL1	2.78	1.23	0.84	1.44
PDCD1	0	1.23	1.68	0
BMPR1A	1376.22	1195.99	811.4	313.21
VTCN1	0	0	2.52	0
STAB2	3.71	2.47	2.52	2.87
KIT	15.75	156.59	259.28	8.62
PTPRC	0.93	9.86	0.84	2818.87
IL7R	684.86	2346.37	0.84	1284.44
SDC1	2092.59	2477.06	166.14	96.26
DEFB125	#N/A	#N/A	#N/A	#N/A
INTU	343.82	263.86	658.69	71.84
DEFB126	#N/A	#N/A	#N/A	#N/A
DEFB127	0	0	0	4.31
HLA-E	2625.47	2870.38	560.51	17693.3
TMX3	4077.67	4949.19	933.91	2418.02
HLA-DPB1	0.93	27.13	77.2	1.44
GP6	0	0	0.84	5.75
CLSTN1	2759.84	2068.95	1345.07	649.4
ADAMTS15	126.04	103.57	80.55	433.89
DEFB128	0	0	0	2.87
DEFB129	#N/A	#N/A	#N/A	#N/A
TREML1	0	0	0	60.34
PVR	2796.91	3094.79	539.54	1030.14
PLAU	2690.34	1626.3	18.46	10226.6
PSEN1	1368.8	1232.98	963.28	2409.4
DEFB110	0	0	0	0
FAP	499.52	3030.67	0	166.66
HLA-B	8261.92	2716.26	1006.91	11506.8
DEFB112	#N/A	#N/A	#N/A	#N/A
PVRL2	1138.97	1057.9	453.95	1657.99
ENPP1	1018.49	1452.45	882.73	10.06
HNRNPM	3212.1	2785.31	3958	1596.21
TMEM102	21.32	36.99	64.61	186.77
ITGA8	0	110.97	198.03	2.87
PLA2R1	110.28	400.72	15.94	1.44
TIMP2	1309.49	6331.37	232.43	372.11
LRFN2	0	0	1.68	22.99
EPPIN	0	0	0	1.44
DEFB132	#N/A	#N/A	#N/A	#N/A
ITGA7	215	157.82	162.78	295.97
PLXNB2	1633.85	3714.98	542.89	4109.05
BMPR2	1161.21	3140.41	1145.36	768.65
CD1B	0	1.23	0	2.87
EPHA4	485.61	1341.49	667.92	0
KISS1R	1.85	0	4.2	7.18
CPM	86.19	110.97	67.13	366.37
HPN	2.78	0	0.84	0
ADAM8	25.02	38.22	28.53	110.63
SHH	0.93	0	5.03	10.06
SLC46A2	1.85	0	1.68	1.44
EPPIN-WFDC6	#N/A	#N/A	#N/A	#N/A
RSPO2	0	2.47	6.71	5.75
HFE2	0	0	1.68	0
NT5E	5570.66	10477.9	10.91	11357.4
SLC6A3	0	0	1.68	10.06
AOC3	6.49	1.23	26.01	0
EPHB6	2.78	17.26	57.9	10.06
FZD1	227.05	632.52	235.79	476.99
BACE2	3244.53	634.99	338.99	10.06
PLAT	587.56	2657.08	380.11	12.93
VAMP7	#N/A	#N/A	#N/A	#N/A
ADAMTS9	56.53	22.19	166.14	4.31
AAMP	1613.46	1400.67	1829.22	1719.77
SRPX2	67.65	415.52	6.71	311.77
NOTCH4	23.17	16.03	19.3	43.1
AREG	0	1.23	0.84	234.19
IL1R1	1002.74	1033.24	27.69	2274.34
TNFRSF10B	1149.16	2384.59	961.6	1678.1
MMP7	0	2.47	0	66.09
HLA-C	1488.35	3525.1	2200.1	1759.99
AQP11	10.19	29.59	39.44	33.04
IL1RAPL1	0	7.4	1.68	0
ITGB3	252.07	182.48	2.52	1395.07
DCBLD2	18375.5	12247.2	1267.03	1182.43
TSPAN14	582.92	1001.18	314.66	1145.07
TLN1	13822.4	15083.1	2081.79	24480.5
BACE1	944.35	1437.66	319.69	370.68
PAM	3327.94	10582.7	1517.08	6860.39
TGFB1	420.74	522.78	105.73	1495.64
CNTN2	6.49	3.7	5.87	0
LRFN5	0	1.23	63.77	38.79
HYAL4	0	0	0	0
NEU1	1231.64	757.05	871.82	6440.86
ANXA1	10183.1	19419.5	353.26	1718.33
NOD2	0	1.23	16.78	1.44
TEK	2.78	165.22	5.87	0
ADAM15	1040.73	1115.85	587.37	1188.18
SULF1	1404.94	14641.7	57.06	1.44
ROS1	40.78	16.03	0	1.44
ADGRG2	#N/A	#N/A	#N/A	#N/A
C1QBP	3661.57	2906.14	7797.69	2988.4
DEFB116	#N/A	#N/A	#N/A	#N/A
FGFR3	70.43	32.06	360.81	11.49
SORT1	442.06	1918.52	1380.31	403.72
PRLR	12.97	102.34	2.52	126.43
FZD4	25.95	655.95	287.81	45.98
SDC3	113.99	638.69	176.21	360.62
CCR6	#N/A	#N/A	#N/A	#N/A
TSPAN15	186.28	11.1	238.3	127.87
RER1	2869.2	2903.67	1359.33	2476.92
HLA-DMA	12.05	18.49	15.94	12.93
CTSG	0.93	0	0	260.05
DEFB115	0	0	0	0
ISLR2	6.49	1.23	2.52	5.75
VAMP4	283.58	307.01	196.35	283.04
GRIN2A	124.18	0	2.52	0
VLDLR	438.35	340.3	93.14	553.14
TRPV2	0.93	387.16	27.69	3130.64
HLA-A	3051.77	1927.15	487.51	8402
KCNK2	151.06	940.77	8.39	0
FZD6	963.81	1036.94	445.56	905.14
ADGRA2	#N/A	#N/A	#N/A	#N/A
ENTPD2	0.93	0	0.84	1.44
CAV1	7135.93	14644.1	137.61	1567.47
ACVR2A	243.73	194.81	224.88	1089.04
EPCAM	0	9.86	29.37	2.87
PROM2	6.49	1.23	9.23	7.18
DPP6	0.93	1.23	0	10.06
TGFA	2.78	429.08	6.71	30.17
RAMP3	#N/A	#N/A	#N/A	#N/A
HILPDA	202.03	152.89	255.08	100.57
ANGPTL3	3.71	7.4	20.14	4.31
FZD5	84.33	44.39	378.43	191.09
ITGAM	5.56	0	1.68	2543.01
AGER	25.02	4.93	11.75	30.17
SFRP4	3.71	14.8	5.87	0
FZD9	60.24	16.03	94.82	110.63
AXL	8602.97	12761.4	11.75	77.58
TNFRSF4	0.93	1.23	0	15.8
APOH	#N/A	#N/A	#N/A	#N/A
PDGFB	42.63	1.23	4.2	102.01
SCUBE3	26.88	636.22	88.1	30.17
RAMP1	174.23	23.43	0	459.75
DEFB131	0	0	1.68	0
ATPIF1	1312.27	890.21	1329.96	476.99
HLA-F	119.55	48.09	94.82	0
USP14	463.37	1421.63	1088.3	364.93
VEGFA	494.88	389.62	264.31	2316.01
IGSF5	0	0	0.84	0
BGN	0.93	960.49	0	0
NDP	4.63	1.23	2.52	0
HSP90AA1	19879.6	19462.6	25695.5	17723.5
PLVAP	0	0	0	50.29
PDGFA	152.91	202.21	37.76	8097.41
PDGFC	1682.04	2290.88	476.6	459.75
PKD1	1806.22	1681.79	453.95	1114.9
ABCA7	28.73	41.92	160.27	58.91
CASR	0	0	0.84	8.62
CA4	0	0	0.84	2.87
WNT6	0.93	0	5.03	12.93
LAYN	896.16	2523.92	208.93	11.49
DSCAML1	0	0	0.84	11.49
AMELX	0.93	0	0	1.44
RTP1	#N/A	#N/A	#N/A	#N/A
SFRP1	57.46	5580.48	860.07	11.49
CAPN5	125.11	204.68	69.64	8.62
ITGB4	9.27	3.7	12.59	7.18
BMP2	2.78	16.03	372.56	304.59
PHB2	2374.32	2266.22	4521.03	1254.27
RC3H2	3561.48	2580.63	2155.63	1518.62
TFPI	1318.76	1229.28	125.86	117.81
LILRB2	0	1.23	1.68	5.75
EGFR	1550.44	4208.17	265.99	24.42
IL17RC	226.13	297.15	82.23	209.76
TPBG	1430.89	3515.23	312.14	195.4
IGF2R	5385.31	6237.66	2798.38	10810
CAV3	2.78	6.16	3.36	1.44
PPFIA4	14.83	22.19	86.43	155.17
P2RY1	0	1.23	197.19	25.86
NOTCH2	7605.79	7362.14	5396.21	4916.49
CLSTN2	11.12	112.2	29.37	583.31
MICB	339.19	537.58	198.03	431.02
F3	9729.89	5384.44	41.12	349.13
NRDC	#N/A	#N/A	#N/A	#N/A
KCNN2	0	91.24	8.39	91.95
HLA-DRA	0	0	5.03	2.87
HLA-DPA1	2.78	36.99	73	11.49
LPAR2	11.12	0	35.24	102.01
RTP5	#N/A	#N/A	#N/A	#N/A
MPL	1.85	0	0.84	21.55
VASN	1258.52	1649.73	43.63	33.04
CD109	569.95	3114.51	352.42	11847.3
TNFRSF10A	44.48	88.77	99.01	443.95
WNT4	22.24	7.4	14.26	8.62
ADAM10	4097.14	3844.44	1270.39	4950.97
ACHE	1.85	4.93	13.43	11.49
STX4	392.94	484.56	281.94	1517.19
FOLR2	0	0	0	4.31
VAMP1	50.97	29.59	88.1	28.73
CST8	0	0	0.84	0
GOT2	2876.61	2511.59	3760.82	685.32
NLGN4X	0	20.96	0.84	1.44
ROBO1	2049.96	1352.58	3197.78	268.67
NLGN2	240.03	224.4	261.8	22.99
TSPAN32	1.85	7.4	1.68	5.75
FLT3LG	0.93	0	1.68	2.87
RALA	1279.83	2124.43	521.92	543.08
DEFB118	0	0	0	0
NOTCH1	428.16	660.88	272.71	3455.34
TSPEAR	0	0	0.84	1.44
CLEC2D	19.46	34.52	62.09	97.7
ACVR1B	236.32	341.54	470.73	403.72
PRNP	3003.58	8878.71	387.66	435.33
PCSK6	0.93	6.16	573.1	2370.61
MET	4298.24	9022.97	1319.89	5883.41
TNS1	242.81	1433.96	68.81	685.32
CD38	0.93	0	0	21.55
GPRC5B	336.41	9.86	213.13	0
CLEC9A	0	0	0	0
PROM1	0	0	2.52	1.44
APP	7446.39	12740.4	3200.3	2630.65
EPHA2	1506.89	2158.95	250.89	64.65
IL17RB	38	59.18	133.42	18.68
DEFB104B	#N/A	#N/A	#N/A	#N/A
CX3CL1	6.49	1.23	0	1.44
TNFRSF1A	1099.12	1051.73	253.41	929.56
KCNE1	3.71	7.4	1.68	27.3
NLGN4Y	1.85	340.3	0	18.68
F2R	2846.96	670.74	422.9	130.74
MST1R	6.49	2.47	18.46	2.87
FGFR2	1019.42	0	612.54	0
SLITRK6	0	34.52	5.87	0
LRPAP1	925.82	2080.04	2327.64	2285.84
CNTNAP2	15.75	0	391.02	7.18
ANO6	2874.76	3986.23	1102.57	5188.03
KCNH1	29.66	64.12	0.84	0
CXCR4	3.71	0	305.43	360.62
TNFSF18	0	17.26	0	211.2
CD59	11243.3	17745.1	1050.54	4234.04
WNT1	0	0	0	1.44
SCARB1	99.16	397.02	535.34	479.87
TGFB3	84.33	32.06	73	905.14
RTP2	0	0	0	0
APOA1	0	0	0	5.75
42615	9398.11	11122.7	5421.38	4913.62
DEFB108B	0	0	0.84	0
SLC7A11	1925.77	3377.14	1023.69	10483.8
ACKR3	63.95	16.03	0	231.31
CCR2	0	0	0	0
SULF2	128.82	207.14	307.11	241.37
ELANE	0.93	0	0.84	318.95
NFAM1	1.85	0	2.52	91.95
ERP44	926.74	893.91	568.07	1061.74
GJD3	0	2.47	0	1.44
DMD	360.5	103.57	394.37	5.75
HSP90AB1	17579.4	17217.4	26755.3	31876.7
TNFSF4	12.05	98.64	9.23	34.48
MRC1	0	0	0.84	2.87
ROBO2	0	25.89	273.54	0
DEFB123	#N/A	#N/A	#N/A	#N/A
IL15	56.53	66.58	9.23	5.75
GRIN2B	1.85	0	10.91	1.44
LPAR1	316.95	3804.99	110.76	214.07
KCNQ3	1.85	27.13	0.84	97.7
MOG	0	0	0	1.44
ADCYAP1R1	0	4.93	129.22	0
ULBP2	187.2	187.41	40.28	451.13
ANXA9	26.88	23.43	52.02	63.22
LRFN1	1.85	1.23	117.47	14.37
GRIA1	9.27	32.06	0.84	1.44
TIGIT	3.71	2.47	0.84	15.8
HAVCR2	7.41	1.23	1.68	6175.07
BMP10	0	0	0	15.8
WNT7A	0	0	0.84	2.87
ITGB8	366.06	25.89	53.7	1303.11
SERPINF2	0	0	0	2.87
MICA	987.91	1075.16	178.73	280.16
C5AR1	9.27	3.7	7.55	6800.05
SLC9A1	239.1	447.57	177.89	297.4
SLC1A4	781.25	660.88	204.74	2344.74
BST2	0	2.47	5.03	1475.52
DPP4	56.53	1257.64	45.31	37.35
DEFB124	0	0	0	0
AMBP	0	1.23	1.68	0
TACR1	3.71	8.63	11.75	10.06
MBL2	0	1.23	0	0
SLC1A2	19.46	122.07	17.62	7.18
CLU	106.58	220.7	849.16	7.18
KCNA1	0	2.47	37.76	0
NRP1	5861.66	7359.68	1056.42	9143.35
ADGRF5	#N/A	#N/A	#N/A	#N/A
SLC34A1	1.85	2.47	0	1.44
KCNH2	0.93	2.47	83.07	21.55
SLIT2	506.93	4476.96	5873.65	11.49
HSPA2	351.24	1006.11	277.74	11.49
ANXA2	25181.5	34633.3	1884.6	11707.9
CSF1R	28.73	9.86	2.52	6659.25
ATP5B	9864.27	8677.73	9815.71	9950.8
LGALS1	15675.9	18436.8	36.92	14558.4
SDC4	2178.78	3317.96	232.43	1274.38
TREML2	0	0	0.84	2.87
SLC1A3	305.83	1.23	777.84	6633.38
LRP4	85.26	161.52	340.67	5.75
HMMR	2825.64	1721.24	1414.71	41.67
TPO	0	0	2.52	0
FUT4	74.14	139.33	158.59	412.34
NTRK1	0	1.23	4.2	30.17
HCST	2.78	6.16	1.68	228.44
PPFIA3	49.12	33.29	271.87	364.93
ENTPD6	557.9	865.55	631.84	1581.84
ITGA4	840.56	2779.14	101.53	1390.76
ABCB1	1.85	6.16	335.64	767.21
SLC46A1	8.34	127	163.62	10.06
CORIN	8.34	67.81	47.83	15.8
PTN	227.98	356.33	0.84	0
LBP	0	3.7	0.84	8.62
VAMP5	31.51	170.15	2.52	5.75
KCNH5	0	0	0	1.44
RARA	66.73	196.04	164.46	294.53
GHR	4.63	53.02	125.02	17.24
WNT5A	3125.91	9417.52	673.79	11.49
KRT4	0	0	2.52	1.44
CD93	0.93	1.23	1.68	4.31
PLA2G1B	0	0	0	0
MIF	3.71	0	3.36	2.87
LPL	16.68	4.93	57.9	8696.53
RGMA	0.93	6.16	135.09	35.92
FURIN	1091.7	1736.04	648.62	3894.98
WNT3A	0.93	0	5.03	5.75
NRXN1	0	3.7	39.44	2.87
CXADR	433.72	13.56	1226.75	363.49
OTOA	0	3.7	0	35.92
CCR10	1.85	7.4	8.39	0
FOLR1	0	7.4	5.03	4.31
HNRNPU	13535.1	10796	18000.2	7328.76
TRPV4	11.12	73.98	43.63	0
DSG2	2194.53	3.7	2941.86	8.62
HMGB1	3941.44	3274.8	3229.67	1441.04
DEFB105A	#N/A	#N/A	#N/A	#N/A
TNN	0	0	0	21.55
CEP41	640.38	356.33	229.91	168.1
DEFB106A	#N/A	#N/A	#N/A	#N/A
SLC39A6	3077.72	3096.02	2691.81	1745.63
DEFB119	#N/A	#N/A	#N/A	#N/A
CYP2W1	12.05	0	1.68	12.93
ITGAD	0	0	0	11.49
ERP29	1138.04	1210.79	1036.28	1169.5
NCL	6730.94	9053.79	12308.7	4459.61
MSLNL	2.78	0	0	11.49
CHRNA1	0	0	0	0
HM13	925.82	1623.84	844.13	2709.67
GPRC6A	0	0	2.52	1.44
FSHR	0	0	0	1.44
CFTR	0	0	0	0
SCARA5	3.71	0	12.59	2.87
HTR3B	0	0	1.68	0
PDIA4	7894.01	4655.74	4646.06	5713.88
DEFB121	#N/A	#N/A	#N/A	#N/A
IDE	1798.81	1387.11	2008.79	999.96
CD55	1032.39	578.27	435.49	601.99
SLC11A2	668.18	774.31	789.59	1249.96
ART1	0	0	1.68	5.75
CD63	4658.74	12189.3	1426.46	27445.9
LTF	0.93	1.23	0	0
SDC2	2325.2	1292.17	849.16	25055.1
DEFB135	0	0	0.84	0
CLDND1	1820.13	674.44	601.63	1120.65
HYAL2	353.09	536.35	263.48	478.43
PLG	#N/A	#N/A	#N/A	#N/A
ABCC2	12.05	7.4	31.89	4.31
GPA33	0	0	0.84	0
FERMT2	3622.64	4988.65	1468.41	2136.42
CDON	109.36	51.79	612.54	178.15
DEFB104A	#N/A	#N/A	#N/A	#N/A
NTSR1	1.85	1.23	2.52	446.82
SLC3A2	4065.63	2416.65	2212.69	4867.64
DEFB134	0	0	4.2	0
KCNE2	0	2.47	3.36	0
PTPRK	2879.39	3060.26	839.93	854.85
CR1	0	0	0.84	0
TMEM206	345.68	208.37	260.12	636.47
CLMP	1010.15	4830.83	44.47	701.12
BSPH1	0	1.23	0	0
CCR9	0	2.47	3.36	2.87
DIP2A	598.68	622.66	620.09	619.23
SLC12A1	0.93	0	0	1.44
ALPP	2.78	0	0	1.44
TRPC4	226.13	482.1	4.2	0
CLSTN3	141.79	125.76	407.8	43.1
NLGN3	0	0	10.91	10.06
SLC9A3	38	14.8	18.46	109.19
PKD1L3	9.27	1.23	6.71	5.75
TLR2	67.65	1.23	0	4869.08
LMAN2	2015.67	1701.52	1616.93	3905.03
CXCR2	0	2.47	0	1.44
UNC5D	0.93	0	5.03	4.31
ARSB	506.93	1330.39	443.04	1126.4
LY9	0	1.23	0	7.18
ADAMTS7	66.73	101.1	20.98	68.96
ADGRV1	#N/A	#N/A	#N/A	#N/A
CD58	386.45	106.04	78.04	992.78
RAMP2	0.93	4.93	8.39	0
ITGB7	17.61	11.1	22.66	7410.66
CD209	0	0	1.68	254.3
TF	3.71	4.93	1.68	4.31
CSPG4	1107.46	4628.62	184.6	5452.39
MPZL1	2875.69	4459.7	1355.14	425.27
BSN	3.71	8.63	172.01	54.6
DEFB106B	#N/A	#N/A	#N/A	#N/A
PCSK9	0.93	4.93	0.84	0
ITGB5	2682.92	4758.08	330.6	11916.2
SYNJ2BP	385.53	495.66	432.97	228.44
STRC	0	1.23	5.03	2.87
HSPA5	9589.95	11079.6	3310.22	8166.38
SLC6A1	0	0	2.52	8.62
LRP6	1013.86	1811.25	1961.8	334.76
IGSF3	635.75	13.56	647.78	22.99
CLEC5A	0	0	2.52	173.84
PPFIA2	1.85	2.47	20.98	70.4
ADAM2	0	0	0	2.87
ADIPOQ	0	0	0	1.44
ANXA4	507.86	940.77	157.75	2067.46
VAMP3	3101.81	3133.01	1464.22	968.36
PTPRT	0	2.47	0	2.87
MAS1	0	0	0	0
PROCR	124.18	237.97	192.99	183.9
RPS6KB1	733.98	880.35	1190.67	800.26
SRPX	345.68	438.94	44.47	30.17
FOLH1	0	0	7.55	0
APOA4	0	0	0	0
SPARC	57829.8	44322	1261.16	4.31
PTPRJ	1197.35	432.78	202.22	2231.24
LIPC	0	0	0	1.44
TNR	0	1.23	0.84	7.18
LY6D	0	1.23	0	7.18
ACE2	0	0	38.6	0
CRYAB	4.63	404.42	0	0
PDIA3	5239.81	5045.37	2471.97	5277.11
ITGAL	0.93	0	5.03	337.63
TSPAN33	6.49	1.23	260.12	137.93
HBEGF	655.21	360.03	115.79	6509.83
TDGF1	0	0	0	0
FAM89B	88.97	80.14	34.4	79.02
MFI2	1454.06	48.09	63.77	928.13
CLEC17A	0.93	0	0	8.62
DEFB133	#N/A	#N/A	#N/A	#N/A
DEFB105B	#N/A	#N/A	#N/A	#N/A
APMAP	2555.03	2361.16	1298.92	1343.34
CD44	8078.43	15258.2	31.05	5098.96
SLC26A9	0	0	0	11.49
ADAMTS13	28.73	24.66	72.16	12.93
SPTB	17.61	69.05	255.92	12.93
ANTXR1	1074.1	2781.61	429.62	66.09
WNT5B	1189.01	4162.55	90.62	43.1
GP1BA	4.63	2.47	10.07	1.44
CLIC4	21061.2	23371.2	2396.45	7327.33
TNFRSF12A	4668.01	3546.06	57.9	1764.31
SCN5A	8.34	48.09	125.02	7.18
ACVRL1	0.93	125.76	3.36	202.58
CD46	3627.28	2697.77	885.24	1976.94
PHB	1395.68	1446.29	2807.61	1543.05
LRFN3	80.63	82.61	57.9	132.18
HHIP	63.95	30.82	21.82	4.31
EPO	0.93	1.23	4.2	0
MXRA8	1561.56	3856.77	109.08	37.35
EMP2	602.38	1049.27	454.79	54.6
TYROBP	3.71	4.93	0	4159.33
LIPG	103.8	48.09	40.28	37.35
CD1D	0	0	12.59	281.6
PTGFRN	2385.44	271.26	1443.24	68.96
RTN4R	21.32	13.56	41.95	57.47
GREM1	22408.7	27412.9	5.03	0
HSPD1	7264.75	9067.36	16483.1	6369.03
FGF22	0.93	3.7	4.2	2.87
FZD10	0	0	48.67	4.31
CDH17	0	0	0	5.75
CD53	4.63	0	5.03	10462.3
GHRHR	0	0	1.68	0
FAM234A	#N/A	#N/A	#N/A	#N/A
DCSTAMP	0	1.23	0	2160.84
NTRK2	0	28.36	29.37	0
GRIN1	3.71	3.7	4.2	15.8
MMP16	1448.5	2273.62	422.9	10.06
FGFBP1	1.85	0	3.36	0
PTGER3	2.78	60.42	0.84	91.95
FZD3	3.71	54.25	1356.81	329.01
ADAM9	6785.62	11556.8	1445.76	23152.9
ADAM17	854.46	641.15	644.42	7614.67
AIMP1	945.28	1163.94	859.23	824.68
NPTN	3350.18	3957.88	1011.95	2890.7
THBD	13.9	12.33	20.98	12960.8
GHSR	0	1.23	0.84	0
PKD2L1	0	0	3.36	4.31
CIITA	12.97	3.7	9.23	5.75
IL6R	46.34	104.8	103.21	10481
LRFN4	518.05	425.38	137.61	522.97
L1CAM	315.09	2055.38	9.23	86.2
IQGAP2	15.75	0	873.5	1747.06
LRRC8A	1452.21	1965.37	495.9	1748.5
KCNC1	2.78	3.7	88.1	21.55
MSLN	12.05	3.7	1.68	12.93
TMEM8B	45.41	51.79	53.7	10.06
EGFLAM	2.78	43.15	28.53	4.31
FGF10	0	1.23	1.68	1.44
ANK3	22.24	0	510.17	20.11
ASIC1	34.29	34.52	173.69	7.18
ITGB2	84.33	1.23	9.23	60433.2
FCN1	0	0	0	2.87
SERPINE2	1060.2	15343.2	185.44	5369.06
ARSA	203.88	229.33	80.55	903.7
CUBN	16.68	6.16	15.1	37.35
F10	1.85	203.44	6.71	2.87
GGTLC3	0	0	0.84	0
PKHD1	0	0	4.2	5.75
GGT6	0	0	0.84	4.31
GGTLC1	0	0	0	1.44
GGTLC2	#N/A	#N/A	#N/A	#N/A
GGT2	0.93	0	0.84	0
GGT1	5.56	11.1	12.59	99.13
GGT7	83.41	178.78	138.45	53.16
GGT5	0.93	41.92	0	10.06
EFNA5	373.48	9.86	853.36	22.99
SPIRE2	42.63	27.13	135.93	58.91
SVIL	430.94	797.74	400.25	965.48
STAMBP	372.55	461.14	933.91	808.88
MEN1	435.57	329.21	787.07	352
SSH1	696.91	1824.81	440.52	1402.25
RHOB	261.34	2446.24	1559.87	1538.74
ECT2	7855.08	3380.84	1538.06	307.46
NDE1	683.94	409.35	336.48	593.37
RDX	2478.11	3427.69	2886.48	1874.93
WDR73	398.5	356.33	735.05	603.43
RAB11A	2263.11	2643.52	2510.57	1991.31
MYH10	2296.47	3358.65	4572.22	22.99
OR2A4	#N/A	#N/A	#N/A	#N/A
RAB21	1267.79	1980.17	1142.84	1695.34
PLCD3	198.32	410.58	365.84	168.1
SPIRE1	877.63	981.45	401.09	1051.69
RAB11FIP3	620.92	815	603.31	376.42
PLEKHG6	12.05	12.33	2.52	5.75
NF2	4767.17	5857.9	1955.93	1782.98
PLK4	707.11	870.49	724.14	40.23
MYH9	25389.1	38543.1	4544.53	18536.7
RHOC	2790.43	2981.35	412.83	8746.82
ARF6	1402.16	1914.82	688.06	2025.79
PDXP	57.46	32.06	62.93	31.61
PKN1	1402.16	1950.58	1598.47	2216.88
RAB11FIP4	12.97	6.16	819.79	1313.17
PKN2	1518.01	1840.84	2245.41	456.88
FSD1	274.32	149.19	430.45	1.44
42619	382.75	392.09	848.32	170.97
MYLK	5096.17	15322.3	196.35	271.54
MASTL	1404.94	872.95	995.16	281.6
PSTPIP1	4.63	3.7	0.84	155.17
LIMA1	4424.28	8031.65	672.11	1073.24
RACGAP1	3694.93	3748.27	1490.23	216.95
DCTN3	970.3	744.72	292	928.13
42625	0	0	4.2	1.44
42620	5790.3	5566.92	1887.96	3558.78
ZFYVE19	187.2	304.55	234.95	308.9
PITPNM1	877.63	360.03	224.04	935.31
CEP55	3899.74	2687.9	1152.91	66.09
PPP1CC	2543.91	3158.9	4695.56	2711.11
RHOA	7032.13	11043.8	4682.14	11876
CEACAM5	0	1.23	0	0
