# Supplementary material for: Zika virus infection reprograms global transcription of host cells to allow sustained infection
Source: Emerg Microbes Infect. 2017 Apr 26;6(4):e24–. doi: 10.1038/emi.2017.9 (PMC5457678; doi:10.1038/emi.2017.9)
Supplement: Supplementary Table S3 [file emi20179x6.xls]

## Sheet: Sheet1
Supplementary Table S3 Gene expression of cell surface genes, Related to Figure 3C
Values represent log2(RPKM+1)
gene_name	Control:CHME_C2	Control:BJ_C3	Control:293_C2	Control:THP_C2
C3	9.15722	6.75849	2.94673	10.4427
FCER1G	4.48027	2.23266	0.879706	12.5841
EPHB6	1.91839	4.19061	5.8802	3.46728
GATA3	1.51096	2.83996	6.78241	2.75489
IL20RB	4.59515	3.59694	4.4019	4.74739
SPN	0.948601	0	0	9.86419
ZP3	2.49313	2.23266	3.76447	0
FCER1A	0	0	0	0
FCN2	0.948601	0	0.879706	0
FCN1	0	0	0	1.95233
FCN3	1.51096	1.15704	0.879706	0
MASP1	0	10.3061	2.37851	0
MBL2	0	1.15704	0	0
KRT1	1.91839	0	0.879706	0
MASP2	4.06609	3.98185	5.70543	3.6427
A2M	5.14119	9.20244	3.35473	15.3595
SERPING1	0	7.34447	3.76447	0
CTSC	8.74224	11.7732	9.34718	13.1142
MICB	8.4102	9.07302	7.63684	8.75495
RAET1E	0	2.56803	0.879706	1.95233
MICA	9.9497	10.0717	7.48969	8.13525
CTSH	4.35473	6.3203	8.17817	12.0024
EMP2	9.23692	10.0365	8.83223	5.79701
RIPK3	0.948601	4.28466	0	7.08799
LILRB1	0	0	0	5.08916
PPP3CB	9.64859	9.58248	9.13963	9.42274
PTPRC	0.948601	3.44095	0.879706	11.4614
IL7R	9.42177	11.1968	0.879706	10.328
HLA-E	11.3589	11.4875	9.13317	14.111
FADD	6.98914	7.92279	7.05246	8.06733
HLA-A	11.5759	10.913	8.93224	13.0367
IL12A	4.06609	4.68145	3.46858	3.26604
XCL1	0.948601	0	3.35473	0
IL12B	0.948601	0	0.879706	1.28688
STX7	10.7153	10.2906	9.93572	10.184
IL23R	0	0	0.879706	0
HLA-B	13.0124	11.4079	9.97715	13.4903
B2M	14.1454	13.7309	11.1759	15.6891
P2RX7	5.02281	2.83996	2.12433	8.2823
IL12RB1	0	0	1.42223	5.75916
IL23A	2.7137	1.15704	2.94673	3.80012
C6	0	1.79494	0	3.0321
CD59	13.4569	14.1152	10.0383	12.0482
MSH2	10.3405	10.706	11.8397	9.15831
MLH1	10.3802	10.2341	7.88234	9.78887
PYCARD	0	6.48816	0	8.50406
TRIM5	9.86047	9.39705	7.45557	8.07505
TBK1	9.82257	9.62815	9.10268	10.934
TMEM173	7.41439	9.43352	4.79961	8.95614
MB21D1	8.92389	8.76082	2.37851	8.90518
MAVS	9.78517	10.0617	9.28061	8.62972
NLRC4	2.49313	2.56803	4.00899	7.35182
PYDC1	0	0	1.42223	0
TLR4	7.35852	9.7775	0	10.0844
SIN3A	9.49215	9.52085	10.332	8.94357
HMGB1	11.9449	11.6776	11.6576	10.4939
AIM2	0.948601	1.15704	0	6.00495
IFI16	10.2556	10.2118	3.46858	10.7184
CD36	4.06609	5.851	2.78031	14.089
PGLYRP3	0	0	0	0
PGLYRP4	0	0	0	2.75489
PGLYRP2	0	1.15704	0	1.95233
MARCO	0	0	0.879706	6.37313
PGLYRP1	1.91839	1.15704	1.81558	2.75489
DMBT1	2.49313	0	0.879706	1.28688
TRAF6	8.64872	8.34003	8.35125	9.37047
PSMB9	6.31777	4.53543	4.66278	8.6962
PSME3	10.6097	10.9744	11.5052	10.869
CARD11	0.948601	1.15704	0	1.28688
ITPR3	9.35801	10.8245	7.50311	6.39797
FBXW11	11.0875	10.9867	10.5965	11.8201
PSMC6	10.6969	10.6705	10.2608	10.8194
PPP3R1	8.2613	9.56849	8.94213	8.82975
UBE2M	10.1022	9.85253	10.0947	10.4292
CHUK	10.364	10.2677	10.3936	10.2987
RELA	9.42177	9.20848	8.87409	9.18706
TAB2	10.4305	10.0109	10.1522	11.5745
NFATC2	5.02281	4.37365	5.47994	3.6427
PSMB4	12.1832	11.3915	11.6342	13.4676
PSMA7	11.9092	11.8648	11.4981	12.0437
PSME4	9.96849	11.4099	11.3813	10.3135
PSMB8	8.70106	7.9943	0	11.524
MAP3K14	7.08087	6.56544	6.33468	8.04396
UBE2V1	5.38474	5.24755	5.58466	5.86962
PSMD12	10.824	11.1086	11.6369	10.5831
PSMC2	11.8611	11.2014	10.6704	11.4948
SRC	8.62183	9.06639	8.17398	10.5831
PSMB11	0	0	0	1.95233
LYN	7.71094	9.30444	8.25148	10.9633
PSMD1	12.0961	12.2105	12.002	12.0324
PSMC5	9.68804	10.1489	9.65258	9.75328
UBE2D2	10.9469	10.7324	10.8312	10.6581
PSMD10	10.219	10.1645	10.6509	9.92302
UBA52	12.4518	12.1573	12.2105	12.74
UBC	13.4397	13.4964	12.1089	13.7278
PSMB1	11.981	11.0801	11.2876	11.8395
PRKACB	9.88046	10.0684	8.49909	8.31524
PSMB3	10.365	10.6384	11.2227	11.5198
PSMD5	9.88612	10.5319	2.12433	7.73904
RPS27A	11.6338	12.3919	12.0447	12.2767
PLCG2	2.7137	3.26754	7.21607	8.61394
PSMC4	11.1612	10.7177	10.4784	11.3121
UBE2D1	8.70746	8.23175	8.89966	9.03334
ITPR2	9.41397	10.2863	9.64805	10.3662
PSMA5	11.4869	11.1592	10.9991	12.528
CALM1	12.4099	12.7603	11.8656	12.9503
CLEC7A	0	0	0.879706	5.20633
NFKB1	10.0603	9.95107	9.21897	11.0558
PSMD13	11.564	10.9867	10.4673	11.6246
KRAS	9.5856	9.90357	10.2449	8.98917
CASP8	7.95134	8.28974	8.10528	9.26322
PPP3CA	8.96993	10.8954	9.51043	9.45557
PSMD9	8.03529	7.87817	7.34083	7.60703
PDPK1	9.62339	9.82338	9.26693	9.65644
NRAS	12.0997	11.1762	11.5333	13.2913
SKP1	11.3145	11.1824	11.0656	11.4105
ITPR1	6.76155	7.30003	9.25508	11.6525
ICAM2	0	3.07039	1.81558	2.75489
EP300	9.47348	9.74263	10.7421	10.1443
CARD9	5.14119	7.95902	5.6097	9.41971
PSMD7	10.7428	10.237	10.0532	10.2705
PSMC3	12.3384	11.6228	11.3263	12.1474
PSMD3	10.987	11.3279	11.7714	11.5226
KLRK1	0	0	2.94673	0
PSMB6	11.0298	10.3103	10.4665	11.2445
TAB3	9.12645	8.77307	8.99766	9.27666
PSMB10	6.69864	5.65306	3.23113	8.71112
RPS6KA5	5.84624	5.24755	7.45557	7.33905
PSMD6	10.985	10.9744	11.088	10.623
PRKACA	8.85627	8.85219	8.57088	7.78673
CLEC4D	0	0	0.879706	0
PSMA2	9.02231	8.37795	8.84806	8.59798
ICAM3	7.20389	6.8993	6.95826	8.12045
PAK2	11.6733	10.9102	10.1437	11.3766
MALT1	10.6944	10.8008	9.27866	10.8353
PSMD4	11.4625	10.6683	11.2915	12.9257
SYK	0.948601	1.79494	8.44799	11.0183
CALM2	12.8681	14.3045	11.9821	13.551
PSMB2	11.0949	10.4402	10.954	9.94001
IKBKG	7.63894	7.44997	5.96	7.97974
TAB1	8.18522	8.38332	8.9786	8.60333
PRKCD	3.59932	7.51948	6.03584	8.00416
RAF1	11.297	11.309	10.587	11.584
CLEC4E	0	0	0	1.95233
PSMD2	14.0123	13.5119	11.5048	12.0496
HRAS	10.0925	9.47161	9.45976	10.01
PSMA8	#N/A	#N/A	#N/A	#N/A
CLEC6A	0	0	0	0
PSMD8	11.9189	11.6452	11.142	12.2231
UBB	11.5998	11.0899	11.7164	11.6825
CALM3	11.6879	11.9177	11.4964	11.8092
CD209	0	0	1.42223	7.99605
UBA3	10.5059	10.1629	9.58641	10.459
NFKBIA	10.6494	8.85602	8.13576	12.2188
NFKB2	9.77454	8.32346	8.06064	10.2954
BTRC	8.92662	9.13127	9.86739	8.36006
PAK1	7.77334	9.66587	8.9148	8.37886
PSMF1	9.01714	9.66368	10.0057	8.24179
PSME2	9.97249	9.48408	8.7698	10.6374
PAK3	6.93546	3.07039	5.8802	2.75489
MAP3K7	10.779	10.5873	10.7272	10.7974
PSME1	10.0363	9.18728	9.20261	11.1446
UBE2N	10.9962	11.4486	11.0996	11.0431
CLEC4C	0	0	0	2.75489
IL1B	7.57728	5.54288	0.879706	16.4901
FYN	11.0464	9.22937	9.92331	9.4848
NFATC1	4.59515	5.65306	7.33333	8.06733
PSMD11	10.4921	10.9185	11.726	10.8055
PSMD14	11.6597	11.4543	10.6866	11.5677
PSMB7	11.9192	11.3512	11.168	11.2073
IKBKB	9.50694	9.61007	8.83753	10.2331
PRKACG	0	0	0	0
NFATC3	9.14545	8.27263	8.8895	9.27666
PSMA6	6.46123	5.38163	6.19298	7.97149
PSMC1	9.80922	9.5257	9.21694	9.86641
PSMA1	9.96717	9.38647	9.3247	10.0614
CUL1	10.9778	10.8421	11.0863	9.9421
CLEC4A	0	1.79494	2.12433	2.75489
PSMA4	11.4207	11.2562	12.3125	11.7031
BCL10	9.56986	9.42836	8.35495	9.25986
PSMB5	10.9347	10.6451	10.6243	10.8125
RELB	9.31247	5.91121	5.24489	10.1034
CREBBP	9.66021	9.70689	10.3764	9.21522
PSMA3	10.835	10.5581	11.0588	11.2849
TLR5	3.48414	0	3.93168	2.40871
FOS	3.59932	3.44095	4.84248	10.0902
TICAM2	0.948601	0	0.879706	0
MAPK10	3.07211	2.56803	4.15218	4.66789
LY96	1.91839	7.40871	0	7.70964
ATF1	8.68815	8.77307	8.71036	8.40969
MAPK14	10.6552	10.7552	10.3236	11.0163
NOD1	7.17642	6.52732	6.98709	5.59723
CTSL	10.6131	11.611	8.96168	15.3276
IRF7	7.01	5.42358	6.33468	10.1697
MAPK3	8.21704	9.02262	9.24515	8.94778
DUSP6	6.91349	10.2326	5.00225	14.2847
UBE2D3	11.548	12.353	12.1622	12.9456
NOD2	0	1.15704	4.15218	1.28688
TRAF3	10.0312	9.79962	9.70283	10.7464
CREB1	10.4031	9.92751	9.85044	10.4605
RPS6KA1	8.25692	6.40667	9.5927	13.3234
BIRC3	7.71094	6.79103	4.84248	10.1147
DUSP3	10.0949	10.1076	10.4587	11.3363
IKBKE	7.49817	7.49009	4.96394	10.1034
ITGAM	2.7137	0	1.42223	11.3129
CNPY3	9.29556	8.82496	8.57724	10.6772
ELK1	9.87049	9.40757	9.45113	8.24179
MAPK8	10.0678	10.368	9.66903	9.3388
MAPK7	7.74873	7.23064	7.65492	6.9607
MAP2K7	8.73911	8.38332	8.86375	9.09529
MAP2K4	10.0401	9.84095	9.74717	9.65128
MAPK1	11.8661	11.9723	11.2617	11.9526
MAPKAPK2	10.9388	10.7219	9.10709	11.1326
PELI1	6.49137	6.98596	8.2829	8.69119
MAP2K6	4.06609	4.37365	8.25941	0
LGMN	9.73271	9.81944	9.45459	6.15785
IRAK2	8.15269	6.48816	6.51759	11.1482
CTSS	2.90497	5.65306	2.37851	13.7169
MAPK11	5.82273	7.48018	5.6585	6.99356
TLR3	3.22342	2.56803	5.75114	2.75489
TICAM1	6.50605	6.29793	5.14568	7.05723
IRAK4	9.01458	8.94533	7.58097	9.25307
PIK3R4	10.1299	9.70049	10.4168	9.04122
MEF2A	8.77923	9.2616	9.69554	11.2522
CD14	7.20389	2.56803	1.81558	10.1147
TLR7	0	0	0	2.40871
RP11-330H6.5	#N/A	#N/A	#N/A	#N/A
TNIP2	8.71067	9.19032	8.70456	10.1333
TLR9	0	0	0	0
RIPK1	10.1746	9.64604	9.03966	9.83044
LBP	0	2.23266	0.879706	3.26604
JUN	10.6798	11.3987	11.3488	10.4187
SARM1	5.2149	5.72219	5.68229	3.94205
BTK	0.948601	0	2.78031	10.4096
IRAK1	11.0388	11.4384	11.594	12.798
RIPK2	8.21704	9.2353	7.97183	9.0762
TIRAP	4.35473	6.05202	5.75114	6.74578
ATF2	10.3405	10.075	9.79429	10.4619
DUSP7	7.75489	9.18421	8.07868	10.9716
MEF2C	3.22342	6.86913	8.35125	10.6296
CD86	0	0	0	3.0321
DUSP4	6.3345	9.67895	6.78241	12.4681
UNC93B1	8.27859	7.73518	6.97751	10.2536
MAP3K8	7.09064	4.749	6.40786	8.97688
MAPK9	9.13121	9.50381	9.697	9.62529
PPP2R5D	10.4266	9.46659	10.3498	10.2105
CTSK	5.14119	11.2964	3.23113	5.90472
TLR2	6.10119	1.15704	0	12.2497
MAPKAPK3	7.82146	9.2988	9.72589	11.8327
TLR8	0	0	0	2.75489
CTSB	12.4844	14.2546	9.63594	15.9688
BIRC2	11.2761	12.321	9.54487	11.0558
HSP90B1	14.0375	14.0107	12.9111	13.6653
TLR6	5.2149	5.6879	5.75114	9.27666
TLR1	0	2.56803	3.09592	9.71433
PIK3C3	10.6831	9.85253	8.73897	9.99384
NFKBIB	8.84759	8.4661	8.25545	8.67606
TLR10	0	0	0.879706	2.40871
TANK	9.51061	9.53292	8.04243	11.1519
MAP3K1	9.37825	8.96327	9.56098	9.39838
RPS6KA2	9.12166	8.74015	7.363	11.8207
PELI2	5.2149	6.50795	9.18192	5.79701
MAP2K1	10.2413	10.2178	9.91707	10.7692
MYD88	7.21286	8.38332	5.14568	8.42181
MAP2K3	8.27859	9.94024	7.75922	9.08388
IRF3	9.48285	8.96327	8.63623	10.1015
RPS6KA3	10.3487	10.5307	10.5965	12.759
ITGB2	6.41498	1.15704	3.35473	15.8831
HIST1H2BJ	12.1617	11.7199	12.4861	7.55282
HIST1H2BB	5.59276	10.7552	2.37851	5.63952
HIST1H2BC	12.2753	11.7204	12.059	10.6019
HIST1H2BF	10.361	10.4593	9.89562	6.56056
HIST1H2BE	7.08087	10.4793	3.93168	3.94205
HIST1H2BI	9.18735	11.3715	0.879706	4.96209
HIST1H2BK	11.3776	11.1584	11.6509	10.4794
DEFB1	0	0	0	2.75489
HIST2H2BE	10.8945	10.4453	11.4317	9.28332
NOS2	0	0	5.85947	4.89385
DEFA1	#N/A	#N/A	#N/A	#N/A
PLA2G1B	0	0	0	0
DEFA1B	#N/A	#N/A	#N/A	#N/A
DEFA3	0	0	0	2.40871
RPL39	10.4573	10.2073	10.7293	10.8921
LTF	0.948601	1.15704	0	0
H2BFS	2.23573	1.15704	2.12433	2.40871
BPIFB1	0	0	0	1.28688
IL4	0.948601	0	0	0
HIST1H2BG	12.0711	11.7646	10.1243	8.49257
APOA4	0	0	0	0
RNASE3	0	0	0	4.18903
FAU	11.9972	11.432	11.6546	12.3389
KLRD1	0	2.23266	0.879706	0
KLRC2	1.91839	0	1.42223	0
CH507-9B2.1	#N/A	#N/A	#N/A	#N/A
IFNA13	#N/A	#N/A	#N/A	#N/A
CD1A	0	1.79494	0	5.68061
CD1C	0	0	0	5.46271
JAK3	0.948601	6.22843	4.79961	0
TNFRSF17	0.948601	0	0	0
LAT2	3.89724	4.45681	4.51223	12.1151
CD1B	0	1.15704	0	1.95233
LILRA2	0	1.15704	0	5.31433
TEC	4.98094	5.04701	6.09022	6.70653
LILRB4	1.51096	0	1.42223	8.96032
OTUB1	10.2923	9.56615	9.72446	10.2671
LILRA3	0	0	0	0
TRPM4	7.23084	8.0691	6.55674	8.49833
TAP2	8.39836	7.79246	8.07868	9.17635
TNFRSF13B	0	0	0	0
NEDD4	10.4677	11.6369	8.85069	9.22911
LILRA6	0	0	3.67243	3.26604
ANXA1	13.314	14.2453	8.46866	10.7476
DBNL	11.2313	11.2771	10.3217	11.9117
TAP1	10.064	9.01917	8.87925	11.5974
IFNA2	#N/A	#N/A	#N/A	#N/A
TNFRSF21	9.36411	9.1281	8.97378	10.6426
IFNA8	0.948601	0	0	0
IFNA1	0	1.79494	0	0
IL2	#N/A	#N/A	#N/A	#N/A
CD6	0	0	2.12433	4.29866
IFNB1	0	0	0	1.95233
LAIR1	0.948601	0	2.37851	9.51345
JAK2	8.50156	8.55394	7.16641	9.17275
PTK2B	6.04155	5.65306	5.07553	11.4399
ERAP2	9.91133	8.17138	8.46181	6.90989
LILRA4	0	0	0	0
CD1E	0	0	1.42223	3.46728
LILRB2	0	1.15704	1.42223	2.75489
ERAP1	9.24355	8.56807	8.46524	10.2296
42437	9.17582	8.51554	8.92976	8.86127
PIK3CD	10.1252	8.90878	6.77136	6.94392
CTLA4	0	0	0	1.28688
HMHB1	0	0	0	1.95233
IFNE	2.49313	5.24755	0	0
RAG1	3.80426	5.33842	4.75542	4.89385
THEMIS	0	0	0.879706	0
CD4	3.80426	3.59694	4.00899	7.98789
LILRA1	0	0	0	0
FGA	#N/A	#N/A	#N/A	#N/A
TNFSF18	0	4.19061	0	7.72928
DCLRE1C	9.10232	8.44584	8.6423	8.21417
FCAMR	0.948601	0	0	4.07039
ORAI1	7.14843	7.95187	6.78241	6.70653
JCHAIN	#N/A	#N/A	#N/A	#N/A
TRAT1	0	1.79494	0	0
LILRB3	2.23573	3.07039	2.37851	3.46728
JAM3	7.66555	10.3201	10.2716	3.94205
FCGR1B	0	0	0	4.18903
SKAP1	1.51096	0	2.12433	0
CLEC4M	0	1.15704	0	1.28688
TSC1	9.9551	10.2042	9.81594	10.0749
CAMK4	8.99636	6.7252	8.00045	6.82094
LILRB5	0	0	1.42223	1.28688
CLEC10A	0	0	0	1.95233
TNFRSF11A	8.27859	2.23266	7.16641	8.40357
CSK	8.59444	9.41018	10.1942	10.3069
LIME1	5.25058	3.98185	4.4019	3.80012
IFNK	0	0	2.12433	1.28688
CD79A	0	1.15704	0	0
GPR183	3.59932	3.07039	3.851	11.752
RNF125	4.21801	3.07039	8.69582	4.82273
PRKD2	7.97814	7.8553	7.65492	6.80258
ITK	0.948601	0	0	2.40871
IFNA5	#N/A	#N/A	#N/A	#N/A
CD8B	0	0	0	1.28688
EOMES	0	1.15704	5.79546	8.20716
PIK3CG	0.948601	0	0	10.022
CD7	0	0	0	3.46728
PAG1	6.50605	8.4149	9.55618	11.8658
CD79B	0	1.79494	2.12433	3.26604
ICOSLG	4.98094	5.91121	5.50684	9.18706
RNF19B	8.10497	7.51948	7.77037	9.16915
ADGRE1	#N/A	#N/A	#N/A	#N/A
TNFRSF13C	2.23573	0	2.59216	1.28688
LAX1	1.51096	0	0.879706	1.28688
PRKCB	2.49313	0	9.0258	10.3942
TFEB	5.14119	6.07852	5.68229	9.908
LAT	2.90497	0	2.12433	3.6427
CRACR2A	#N/A	#N/A	#N/A	#N/A
PIK3CA	10.7599	10.4478	8.25941	9.86419
NLRP10	4.75221	7.44997	0	0
TXK	1.91839	2.56803	3.35473	1.95233
BTLA	0	0	1.81558	2.40871
FGB	0	0	0.879706	0
IFNW1	#N/A	#N/A	#N/A	#N/A
CD46	11.8251	11.3981	9.79155	10.9498
IFNG	#N/A	#N/A	#N/A	#N/A
IFNA6	#N/A	#N/A	#N/A	#N/A
PIK3CB	8.30843	8.03557	8.62399	9.46734
LAMP3	0.948601	1.79494	4.88411	2.40871
TFE3	9.26978	9.88111	8.18651	9.98978
BTNL8	0	0	0.879706	0
IFNA21	#N/A	#N/A	#N/A	#N/A
IFNA16	0	0	0	0
IFNA17	#N/A	#N/A	#N/A	#N/A
IFNA4	#N/A	#N/A	#N/A	#N/A
IFNA10	0	0	0	1.28688
IFNA14	0	0	0	1.95233
IFNA7	#N/A	#N/A	#N/A	#N/A
BTN3A1	8.94301	6.95768	7.41363	8.17881
ZAP70	1.91839	0	1.81558	3.46728
SIT1	0	0	0	3.6427
VTCN1	0	0	1.81558	0
FCRL4	0	0	0.879706	0
GBF1	11.0869	11.005	10.8365	9.9816
C8orf4	1.51096	8.65889	2.94673	0
SLAMF1	0	0	0	1.28688
DOCK2	8.0404	7.52912	0	11.6252
PRKCE	6.56377	8.31234	7.67878	5.02724
SBNO2	10.4659	9.71115	8.30606	10.6785
HAVCR2	3.07211	1.15704	1.42223	12.5925
TYROBP	2.23573	2.56803	0	12.0225
CX3CR1	0.948601	0	0.879706	3.26604
PSEN1	10.4197	10.2691	9.91331	11.2351
EIF2AK4	10.3569	11.5961	10.0256	9.84403
LCP1	7.61191	3.7366	4.28244	15.4004
F2RL1	8.15269	4.68145	8.92976	2.75489
APBB1IP	6.47638	7.48018	0	9.26322
ICAM1	11.828	7.53877	3.09592	12.245
ITGAL	0.948601	0	2.59216	8.40357
SEMA4A	2.49313	3.59694	4.00899	4.96209
ZFPM1	5.10266	5.851	5.53325	6.29609
STAT6	8.82416	10.5522	7.34083	12.2442
RPS6	14.366	14.1478	13.6576	15.2186
SLC11A1	3.07211	3.07039	2.12433	9.8098
ADA	4.98094	6.29793	7.4065	6.66633
ITFG2	7.76726	7.50001	7.82477	6.39797
CDH17	0	0	0	2.75489
LFNG	9.34778	6.22843	4.92458	8.09793
NOTCH2	12.8931	12.8461	12.398	12.2637
BCL3	6.35103	5.04701	3.09592	7.47346
DLL1	4.64962	2.56803	6.0542	6.97728
MFNG	2.90497	0	3.35473	0
NKX2-3	0	0	4.88411	1.28688
LGALS1	13.9364	14.1704	5.24489	13.8297
GAPT	0	1.15704	0	0
ABL1	11.0912	10.8926	10.0747	9.49633
CD180	0	0	0	6.51586
PLCL2	7.90189	7.40871	8.60859	8.08273
CD244	0.948601	1.15704	0	8.12045
SH2D1B	0	1.15704	0	0
MR1	7.30879	8.79325	6.12536	8.96032
HSPD1	12.8269	13.1466	14.0088	12.6371
DLG1	12.6483	11.2548	9.74999	9.31295
KIT	4.06609	7.30003	8.02392	3.26604
TREM1	0.948601	2.23266	0	6.32229
POU2F2	4.21801	6.83832	3.35473	8.95614
HLA-DRB1	0	0	6.01725	8.36006
HLA-DQB1	0	0	6.71493	3.0321
IL6	9.68317	5.88142	0.879706	4.07039
IL6R	5.56499	6.7252	6.70335	13.3556
IFNL2	#N/A	#N/A	#N/A	#N/A
IFNLR1	2.23573	0	7.65492	1.95233
FFAR2	0	0	0.879706	6.56056
OTUD7B	10.4564	10.2459	9.75979	10.1929
FFAR3	0	0	0	2.40871
PIGR	0	0	2.12433	9.19768
RAB17	0	2.23266	0	5.97223
PRF1	1.51096	0	1.42223	3.26604
GCNT3	1.51096	0	1.42223	0
C3AR1	2.49313	0	1.42223	7.92107
C5AR1	3.36036	2.23266	3.09592	12.7315
CR1	0	0	0.879706	0
GPLD1	1.91839	2.56803	6.69167	3.6427
RASGRP1	4.80116	6.50795	7.13227	4.89385
PNMA1	9.77605	9.63265	9.45804	9.3097
IL1F10	#N/A	#N/A	#N/A	#N/A
IL25	0	1.15704	0	0
IL36RN	1.51096	0	0	6.82094
NOTCH1	8.74537	9.37043	8.0965	11.755
IL37	0	0	0	0
CCR2	0	0	0	0
IL1A	3.48414	3.7366	1.42223	8.76928
RBPJ	9.90298	11.2555	11.1511	11.6376
IL2RA	0	0	0.879706	0
IL1RN	2.7137	1.79494	0.879706	12.5667
IL36G	0	0	0	3.26604
HMGB2	11.2593	11.0248	11.8669	8.10549
IL36A	#N/A	#N/A	#N/A	#N/A
KDM6B	5.2149	5.42358	6.53076	8.20011
IL36B	0	0	0	5.08916
IL5RA	0.948601	1.15704	0	0
OPRM1	0	0	1.81558	2.40871
ELANE	0.948601	0	0.879706	8.3217
BDKRB2	6.52074	7.93015	2.37851	2.40871
NPFF	#N/A	#N/A	#N/A	#N/A
IL31RA	3.22342	1.15704	0	3.46728
TNF	1.91839	1.15704	0	10.4852
AHCY	10.8769	10.7428	11.45	10.8478
EXO1	9.55217	9.77952	10.807	7.04155
BTN3A2	9.03254	7.95187	8.16977	9.2666
GNL1	10.0876	9.81352	10.0679	10.8102
BTN3A3	7.97281	6.3203	5.53325	6.44626
MYO1G	2.23573	1.15704	2.12433	7.10318
FOXP3	0	1.15704	2.37851	0
JAG1	12.2133	7.41912	8.0965	11.8327
CD8A	0	0	0.879706	3.26604
KDM5D	9.49402	9.29315	0	9.38603
RFTN1	9.37221	10.2429	7.64292	11.3121
TGFB1	8.72021	9.03282	6.73782	10.5475
UNC13D	2.90497	1.79494	3.09592	7.13299
BCL6	8.18522	7.90809	5.55919	10.5266
CXCL13	0	0	0	1.28688
KLHL6	1.91839	1.15704	0	10.1203
ADAM17	9.74056	9.32677	9.33409	12.8948
HCK	0.948601	1.15704	0.879706	8.6659
FUT7	0	0	0	4.82273
SNAP23	10.2621	9.70049	9.24115	10.6309
PI4K2A	9.30403	9.45395	8.51901	11.4159
WAS	1.91839	0	0	7.9465
HFE	7.89069	8.05577	1.42223	1.95233
RC3H1	9.99756	10.2488	9.95903	10.3248
TNFAIP3	9.14073	8.30108	6.30451	10.535
PKN1	10.4545	10.9304	10.6434	11.115
FOXJ1	1.51096	0	0	3.46728
CLEC4G	0	1.79494	0	0
DUSP22	7.93505	7.58579	9.38931	6.4224
ZBTB1	10.4227	9.85253	8.99529	10.9029
TRIL	#N/A	#N/A	#N/A	#N/A
CLC	0	0	0	0
C10orf54	8.45278	8.17752	4.61412	8.49833
SASH3	0	0	1.81558	5.83365
FZD5	6.41498	5.5043	8.56769	7.58564
TNFSF4	3.70598	6.63865	3.35473	5.14893
TRAF2	9.12166	8.42013	8.44799	8.60333
BST2	0	1.79494	2.59216	10.528
ATG5	10.8166	10.0161	10.0186	10.9393
IL10	0	0	0	5.75916
APOA1	0	0	0	2.75489
ANGPT1	4.14405	11.285	2.37851	1.28688
APOA2	0	0	0	2.40871
TNFRSF14	1.51096	6.07852	0.879706	8.20716
WNT5A	11.6105	13.2013	9.39829	3.6427
TRIM6	7.29177	6.54643	6.70335	1.95233
REG3G	0	0	0	2.75489
IRAK3	5.10266	8.20789	3.23113	8.65051
TNIP1	10.8277	9.92202	9.17148	11.0333
TNIP3	2.49313	3.59694	0.879706	6.06803
SKAP2	3.36036	8.60962	9.20058	10.1805
PPP2R3C	8.54874	8.74433	8.51574	10.1072
IRG1	0	0	0	4.58436
HLA-G	0	0	0	0
FGR	2.23573	0	0	11.7327
CD40	0	5.46434	3.35473	7.08799
KIR2DL1	#N/A	#N/A	#N/A	#N/A
KLK3	0	0	0.879706	2.40871
SPINK5	0	1.15704	0	1.28688
PGC	0	1.79494	0	1.95233
KLK5	0	0	0	0
KLK7	0	0	0	0
DUSP10	8.53076	8.3726	6.12536	10.9116
IRF1	9.12884	6.91409	6.71493	9.41971
SAMSN1	0	0	0	4.07039
TRIM27	10.48	10.1363	10.6961	10.3896
ALOX15	0	0	2.78031	2.75489
SIRT1	9.93611	9.25288	10.2687	9.39221
IL6ST	13.4063	13.8194	10.4423	10.8067
IL33	0	1.79494	0	3.46728
IL1RL1	1.51096	0	0	1.95233
IL27RA	8.2872	7.43979	7.51633	8.40357
ECM1	9.22135	9.43095	2.94673	10.1947
NDFIP1	10.6419	10.677	10.3358	11.1159
IFNL1	0.948601	0	0	1.95233
CD74	2.90497	2.23266	3.5741	8.97688
NLRP3	1.91839	1.15704	1.42223	11.0043
IDO1	0	0	0	0
HRG	0	1.15704	0	3.26604
CD24	#N/A	#N/A	#N/A	#N/A
PVR	11.4501	11.5961	9.07826	10.01
PVRL2	10.1548	10.0484	8.82956	10.6961
NCR3	0	0	0.879706	3.26604
CD226	2.90497	4.37365	1.81558	8.96449
CRTAM	0	0	0	3.46728
NLRP6	0	1.15704	0	3.6427
GPX1	10.1323	10.3612	9.89435	13.6319
CD28	1.91839	1.15704	0	0
ADCYAP1	0	0	0	0
VIMP	9.8662	9.94386	9.1267	10.2705
CNR1	5.25058	0	2.78031	8.9095
LTA	0	0	0.879706	5.14893
CCR7	0.948601	2.56803	0	1.28688
SPNS2	3.22342	3.98185	5.55919	9.19768
ZP4	#N/A	#N/A	#N/A	#N/A
PTPN6	4.06609	1.79494	4.66278	11.6014
HPX	2.49313	3.26754	1.81558	0
FCER2	0	0	0	5.36562
HLA-DOB	0.948601	0	2.59216	3.0321
CCL14	0	0	0	1.95233
CCL3	0.948601	1.15704	0	12.5426
HLA-DPB1	0.948601	4.81404	6.2891	1.28688
PKHD1L1	0	0	1.42223	1.95233
ACKR2	1.91839	0	2.12433	0
HLA-DOA	0	0	7.62461	0
CCL15	0	2.23266	0	3.0321
CCL4	0.948601	0	0	11.6061
TNFRSF10C	1.91839	5.81967	4.15218	3.94205
SP2	5.53636	5.54288	6.01725	5.63952
LTB	0.948601	1.15704	2.37851	5.36562
TNFSF12-TNFSF13	#N/A	#N/A	#N/A	#N/A
HLA-DRA	0	0	2.59216	1.95233
CRHR1	0.948601	0	1.81558	3.0321
SUSD2	3.48414	4.09001	3.09592	3.26604
OAS2	2.49313	3.7366	1.81558	8.0202
C1R	8.24375	8.89391	5.79546	1.28688
ENPP1	9.99363	10.5053	9.78746	3.46728
EXOSC9	10.2837	10.0897	9.86868	8.45763
GPSM3	5.02281	6.18011	4.56438	10.4307
TNFRSF11B	6.59171	13.3871	1.81558	4.18903
HLA-DQB2	0	0	0	1.28688
CXCL12	9.75764	10.6726	5.03958	2.75489
PTGDR2	1.91839	2.56803	3.09592	3.26604
CRIP1	2.49313	1.79494	1.81558	3.26604
TNFSF12	5.14119	6.25191	3.09592	2.40871
TNFRSF1B	2.7137	3.7366	0.879706	12.6804
OASL	2.49313	2.56803	0.879706	6.58225
KIR2DS2	#N/A	#N/A	#N/A	#N/A
KIR2DL3	0	1.15704	0	0
FCGR3A	0	0	0	3.94205
HLA-DMB	0.948601	1.15704	6.03584	1.95233
SMAD6	8.25692	8.0691	9.11145	6.76487
TNFSF10	5.53636	1.79494	0	2.40871
TNFSF14	0	0	0	8.05961
FCGR2B	0	0	0	5.79701
CNIH1	10.0464	10.7028	9.90575	10.3504
IRF8	0	2.23266	6.83643	9.20823
RFX1	6.74927	6.48816	7.03408	6.03672
CCL3L3	0.948601	0	0	10.711
IL5	0	0	0	0
PRG2	#N/A	#N/A	#N/A	#N/A
IL1R1	9.97117	10.0144	4.84248	11.1519
TNFRSF10B	10.1676	11.2201	9.91079	10.7135
HLA-C	10.5405	11.7839	11.104	10.7822
IGHA1	1.51096	0	0	2.40871
FCAR	0	0	0	10.032
CCL7	0	2.23266	0	3.6427
ARHGDIB	4.28762	7.52912	1.42223	12.4604
KIR3DL1	0	0	0	1.28688
TRIM22	6.6595	9.88676	0.879706	6.26959
C8B	0	1.79494	0	1.95233
TINAGL1	5.25058	7.75181	0	3.0321
ATP6V0A2	9.8431	9.35149	9.76676	9.97954
ACKR4	1.91839	8.8289	2.59216	2.40871
HLA-DQA1	0.948601	0	2.78031	2.40871
CD164	12.793	12.8111	11.9818	13.7601
CCR8	0.948601	0	0.879706	0
TNFSF13	3.36036	3.07039	4.61412	3.6427
IL13	0	0	0	1.95233
PRELID1	8.87061	8.71074	9.10489	8.62447
PRG4	3.48414	0	2.59216	2.75489
CCL3L1	0	0	0	10.8986
OAS1	2.23573	0	0	7.84197
C1QBP	11.8386	11.5054	12.929	11.5456
COLEC12	0	8.40969	8.51901	3.0321
ETS1	10.9544	11.2445	7.81941	12.1593
IL18RAP	0	0	2.12433	2.40871
RGS1	3.36036	0	0	14.4087
CCR6	#N/A	#N/A	#N/A	#N/A
CCL23	0	0	0	3.94205
RELT	7.52748	7.18249	7.33333	9.34837
HLA-DMA	3.70598	4.28466	4.08236	3.80012
XXbac-BPG181M17.5	#N/A	#N/A	#N/A	#N/A
CTSG	0.948601	0	0	8.02818
AIRE	0.948601	2.23266	0	2.40871
CXCL10	0	0	1.42223	4.58436
GZMH	0	0	0	0
CXCL8	#N/A	#N/A	#N/A	#N/A
VPREB3	0	0	1.81558	0
CXCL9	0	0	0	0
CD70	9.45074	1.79494	3.35473	7.14771
PTAFR	3.07211	2.23266	3.46858	3.6427
DPP8	10.1653	10.5162	10.1134	10.1498
LST1	0	0	0.879706	10.4867
AL928654.7	#N/A	#N/A	#N/A	#N/A
FCGR3B	0	0	0	0
42430	8.07055	5.94064	7.3482	5.93876
CXCL11	0	0	0	3.26604
CEBPG	11.0118	9.71327	9.97955	10.2348
CCL18	0	0	0	4.29866
HRH2	0	0	1.81558	4.07039
TNFRSF4	0.948601	1.15704	0	4.07039
VIPR1	0.948601	1.15704	4.79961	4.29866
HAMP	0	2.56803	0	3.6427
OSM	0	0	0.879706	6.51586
IGHE	0	0	0	1.28688
IFI6	6.93546	8.93446	7.46932	11.78
OAS3	7.35032	7.33351	7.90268	9.60679
VAV1	2.23573	1.15704	4.88411	10.3102
DEFB4B	#N/A	#N/A	#N/A	#N/A
HLA-F	6.91349	5.61736	6.58225	0
CSF3	1.91839	2.56803	2.59216	5.59723
XXbac-BPG246D15.9	#N/A	#N/A	#N/A	#N/A
TAPBP	11.5164	10.4338	8.67228	11.9341
HLA-DQA2	0	0	0	0
CCL11	#N/A	#N/A	#N/A	#N/A
NGFR	0.948601	0	4.51223	3.94205
ADGRE5	#N/A	#N/A	#N/A	#N/A
KIR3DS1	#N/A	#N/A	#N/A	#N/A
IGHV3-23	#N/A	#N/A	#N/A	#N/A
CCL16	0	0	0.879706	0
TNFSF15	0.948601	1.15704	1.81558	9.13638
IL2RG	0	1.15704	0.879706	1.28688
HLA-DRB3	#N/A	#N/A	#N/A	#N/A
TNFRSF10D	9.67336	11.3139	7.86165	10.8009
CCR1	0	0	0	9.05298
ENPP3	0	2.23266	2.94673	2.40871
PTGER4	6.59171	4.19061	4.00899	11.8429
CD96	1.51096	1.15704	1.81558	0
CNR2	0	0	1.42223	1.28688
CCL4L2	0	0	0	6.21471
TNFSF9	8.42194	3.98185	6.15947	7.67962
P2RY14	0.948601	0	4.08236	0
HLA-DPA1	1.91839	5.24755	6.20945	3.6427
HLA-DRB4	#N/A	#N/A	#N/A	#N/A
CXCL2	5.53636	3.59694	0	9.49059
CD27	0	1.15704	0	0
TNFRSF10A	5.50716	6.48816	6.644	8.7975
BMP6	4.06609	4.45681	6.53076	7.85991
TNFRSF8	2.49313	0	2.59216	3.94205
XCL2	0	0	0	0
MADCAM1	3.07211	0	2.12433	2.40871
CCL22	0	0	1.42223	2.40871
TNFSF8	0	1.15704	0	1.95233
CCL19	0	0	0	0
TNFSF13B	0.948601	1.79494	1.42223	4.96209
RAET1G	3.36036	3.26754	3.09592	2.75489
FASLG	#N/A	#N/A	#N/A	#N/A
CCL27	#N/A	#N/A	#N/A	#N/A
CHST4	0.948601	0	4.21878	0
IL19	0	0	1.81558	1.28688
TMIGD2	0	0	0.879706	2.40871
SEMA4D	7.07093	5.88142	7.8301	6.70653
IL20	0	0	0	0
COL4A3BP	9.02231	9.44122	8.93967	9.47027
CXCL6	7.65893	4.53543	2.37851	7.41388
OTUD7A	1.91839	0	5.79546	3.80012
IL24	3.07211	2.23266	0	11.5947
CX3CL1	2.90497	1.15704	0	1.28688
TNFRSF1A	10.1034	10.0399	7.99101	9.86196
CHIA	0	0	0.879706	4.18903
PVRL1	6.15846	7.17023	8.02392	6.60377
PF4V1	#N/A	#N/A	#N/A	#N/A
CCL17	0	0	0	3.0321
LTB4R	5.75007	5.5043	6.85748	5.72028
CCL8	0	0	0	3.0321
MAP4K2	6.96786	7.8553	7.0706	7.68965
IL3	#N/A	#N/A	#N/A	#N/A
FTH1	8.20349	8.87129	6.65607	11.5683
IL9	0	0	0	0
CCL15-CCL14	#N/A	#N/A	#N/A	#N/A
IFITM2	1.91839	8.35098	6.24184	7.48502
CCL28	0.948601	5.91121	0	6.60377
ULBP1	5.53636	5.5043	6.55674	4.58436
GPR65	0	0	0	7.92961
PRG3	0	0	0	1.28688
HLA-DRB5	0	0	1.81558	3.26604
TNFRSF18	3.36036	0	1.42223	0
S1PR4	1.51096	0	0.879706	3.94205
ICOS	#N/A	#N/A	#N/A	#N/A
IL15	5.84624	6.07852	3.35473	2.75489
ULBP3	6.00045	5.6879	6.79338	4.39985
ULBP2	7.55612	7.55773	5.36737	8.82059
GZMA	#N/A	#N/A	#N/A	#N/A
CCL13	0	1.79494	0	0
LCP2	0.948601	1.15704	1.42223	10.6019
CCL25	0.948601	0	0	0
NRROS	3.48414	1.15704	2.37851	9.65387
GTPBP1	9.69773	9.3731	9.81996	9.57181
FCGR1A	0	0	0	7.21897
MS4A2	0	0	0	1.28688
CCL5	1.51096	1.15704	0	9.60146
FYB	0	0	0	6.03672
IK	10.9537	10.3653	10.5078	10.4247
LY75	0	0	0	4.18903
TGFBR3	5.69961	9.16576	9.49205	5.97223
CD40LG	0	0	0.879706	0
TNFSF11	0	0	0	2.75489
CXCR5	0	0	0	5.20633
AZGP1	#N/A	#N/A	#N/A	#N/A
GBP6	0.948601	0	0.879706	3.0321
SBSPON	2.7137	7.50001	4.96394	2.40871
IGKV1-5	#N/A	#N/A	#N/A	#N/A
IGKV4-1	#N/A	#N/A	#N/A	#N/A
IL18	0.948601	6.13031	2.37851	7.61765
CHIT1	0	0	0.879706	6.72629
SLPI	0	1.15704	0	6.8392
GEM	7.96214	8.2494	5.24489	12.5797
IGKV3-11	#N/A	#N/A	#N/A	#N/A
IGKV5-2	#N/A	#N/A	#N/A	#N/A
TNFRSF9	8.48671	1.15704	3.35473	5.86962
CSF2	1.51096	0	0	3.94205
CMA1	0.948601	0	0.879706	1.28688
MYLPF	2.23573	2.56803	2.94673	4.29866
SECTM1	2.23573	5.88142	0.879706	3.6427
XBP1	11.808	10.8963	10.0233	11.1852
SEMA3C	12.1494	12.2398	8.66035	8.88341
CCR10	1.51096	3.07039	3.23113	0
CST7	1.51096	2.23266	1.81558	0
OPRD1	0.948601	1.15704	3.09592	0
IL1R2	0.948601	2.23266	2.12433	5.50906
SERPINB9	8.46797	7.68426	1.42223	3.0321
ILF2	12.786	11.9446	12.9203	13.2303
CCL1	0	0	0	5.20633
CCR5	0.948601	0	0	2.75489
ITGAD	0	0	0	3.6427
C8A	#N/A	#N/A	#N/A	#N/A
PXDN	12.2761	13.2498	9.57535	3.6427
SEMA7A	9.66844	11.4581	5.50684	11.9877
EDA	0	1.79494	6.55674	2.40871
IL10RB	8.78228	8.30108	6.84699	10.8679
RP11-872D17.8	0	2.23266	0	0
PDCD1LG2	9.33336	10.8285	0	4.82273
IL21	0	0	0	1.28688
CXCL14	2.7137	3.44095	3.67243	3.26604
IGKV1D-16	#N/A	#N/A	#N/A	#N/A
IL16	1.51096	0	3.35473	3.0321
CR2	0	1.15704	5.21257	0
IFITM3	8.60133	9.72171	5.2765	7.58564
SH2D6	0	0	2.78031	0
THBS1	16.0025	17.3912	3.76447	11.0684
IKBKAP	10.4893	10.6953	11.3111	10.024
CTSW	3.98459	1.79494	1.42223	5.20633
IGSF6	0	1.15704	2.59216	7.68965
CCR9	0	1.79494	2.12433	1.95233
CXCL1	7.46826	6.44807	0.879706	9.21172
TENM1	0	1.15704	3.851	0
CCL26	3.98459	2.56803	0	1.95233
PNP	9.40216	9.24997	9.7144	11.9552
GBP2	9.4315	5.7879	1.81558	5.36562
CD276	10.3932	10.5757	10.0475	12.5067
APLN	3.48414	2.23266	2.78031	1.28688
CCL2	9.46404	9.54726	2.37851	5.02724
AQP9	0	0	0	4.39985
LTBR	0	10.493	3.851	9.87968
CCL24	0	0	0	6.68664
CCL20	2.49313	0	0	13.1916
CCL21	0	1.15704	1.42223	3.46728
NCF4	0	0	0	9.24284
TNFRSF25	5.35226	5.29352	4.66278	4.39985
IGLL1	0	0	0	0
C1QC	0	0	0	7.31325
LIF	9.6217	5.7879	1.81558	7.31325
FAS	6.60555	10.3854	4.61412	3.26604
RAET1L	0	0	0	0
PRKRA	9.30827	9.37578	9.28061	8.96449
ADAMDEC1	1.51096	0	0	11.94
IL1RAP	9.2998	7.24241	6.90869	8.90518
TNFRSF6B	#N/A	#N/A	#N/A	#N/A
IL18R1	2.49313	1.79494	6.5043	5.93876
NFIL3	8.60478	8.22583	7.27975	10.491
ENPP2	7.53465	10.4843	5.36737	1.95233
PROCR	6.96786	7.90069	7.59984	7.5306
ENDOU	0.948601	1.15704	3.09592	0
DEFB4A	#N/A	#N/A	#N/A	#N/A
VTN	1.51096	3.26754	2.78031	0
SAMHD1	9.32087	9.28746	10.3386	11.3194
PF4	0	0	0.879706	1.28688
CD274	8.06059	9.99356	2.59216	5.41515
PPBP	0	0	0	7.05723
CXCL5	7.29177	4.09001	0.879706	6.37313
KAAG1	0	0	1.42223	0
CFP	3.07211	1.79494	1.81558	4.82273
IRAK1BP1	6.08172	5.851	7.07948	5.20633
IGF1R	9.87762	10.8991	11.5052	5.14893
BPI	0	2.83996	0	2.40871
SMAD3	11.1257	9.53772	9.02813	6.62498
CXCL3	4.53854	3.26754	2.12433	10.5378
CLNK	#N/A	#N/A	#N/A	#N/A
IL17A	0.948601	0	0.879706	1.28688
IL26	#N/A	#N/A	#N/A	#N/A
CYP11B1	0	0	0.879706	2.40871
CMKLR1	0	0	0	6.4224
IL17B	0	0	0.879706	3.6427
TCF12	10.656	11.2569	9.8213	12.0511
FCGRT	6.17712	9.32953	7.6489	12.8888
VPREB1	0	0	0	0
CCR4	#N/A	#N/A	#N/A	#N/A
IL4R	9.72325	9.2988	7.37034	10.6099
TNFAIP1	9.49031	10.1204	9.3929	9.18706
ZEB1	10.1359	11.1615	9.80245	10.9561
IL32	8.82416	3.98185	1.81558	3.46728
TCF7	6.23151	5.851	7.85119	5.41515
CEBPB	9.82699	9.25288	7.41363	11.5697
MBP	7.49817	4.37365	6.25776	12.2738
CYSLTR2	0	0	0	3.80012
OPRK1	0	1.15704	4.56438	0
BMPR1A	10.4275	10.2252	9.66605	8.29559
CEACAM8	0	1.15704	0	0
CIITA	3.80426	2.23266	3.35473	2.75489
IL7	4.59515	4.68145	2.59216	1.95233
TINAG	0	0	0	0
IL22	0	0	0	2.40871
C1QB	0	0	0	3.26604
CFD	3.07211	1.79494	6.01725	10.8899
IGHG1	0	1.79494	0.879706	0
CFB	4.06609	3.26754	4.21878	3.46728
C2	1.51096	1.15704	2.37851	4.39985
C1QA	0	0	0	9.13268
RGCC	2.23573	4.749	4.96394	13.9012
C7	0	0	0	0
IGHG4	0	0	0	1.28688
C4B	0.948601	1.79494	0	3.6427
C4A	2.49313	0	2.59216	1.95233
CLU	6.74927	7.79246	9.73159	3.0321
CFH	5.14119	9.93117	0.879706	1.95233
C5	7.56323	7.38759	3.23113	5.46271
IGHG2	#N/A	#N/A	#N/A	#N/A
C4B_2	#N/A	#N/A	#N/A	#N/A
CFHR1	0	1.15704	1.81558	1.28688
C1S	8.85047	10.846	4.66278	3.26604
C9	0.948601	1.15704	0	3.46728
C8G	2.90497	2.23266	3.09592	4.39985
CFHR5	#N/A	#N/A	#N/A	#N/A
VSIG4	0	0	0	4.58436
SUSD4	5.17871	4.37365	6.22574	1.28688
C4BPB	0	0	0	2.40871
IGHV3OR16-9	#N/A	#N/A	#N/A	#N/A
CFI	4.89385	3.07039	0.879706	2.40871
C4BPA	0	0	0	1.28688
CD55	10.0132	9.17809	8.7698	9.23599
IGLL5	#N/A	#N/A	#N/A	#N/A
C1RL	7.04078	7.83983	5.11103	4.49506
ST6GAL1	6.68566	5.04701	7.4065	10.0633
SH2D1A	#N/A	#N/A	#N/A	#N/A
PDCD1	0	1.15704	1.42223	0
LY86	0	0	0	7.80536
YTHDF2	10.8365	10.608	10.8332	10.7048
CD83	7.29177	5.91121	7.24831	11.9754
BLNK	0	0	0.879706	3.0321
TREM2	2.23573	1.15704	0	12.3081
GPI	11.7467	11.3132	11.9131	11.3751
MNX1	0.948601	0	7.86685	3.26604
BST1	8.95385	7.80845	2.37851	7.96319
POU2AF1	0	0	0	3.46728
BCL2	7.95134	6.10455	7.79779	10.1894
TRAF3IP2	8.76085	8.6367	6.55674	8.52109
PAX5	0	0	2.94673	3.94205
MS4A1	0	0	0	2.75489
EBI3	4.21801	2.83996	1.42223	8.91809
DEFB103B	#N/A	#N/A	#N/A	#N/A
DEFB103A	#N/A	#N/A	#N/A	#N/A
GAS6	11.0157	13.0965	5.97934	6.58225
TGFB3	6.41498	5.04701	6.20945	9.82359
TGFB2	10.7994	8.08884	3.93168	5.68061
CUEDC2	9.05284	9.17809	8.62706	9.35156
IGHD	#N/A	#N/A	#N/A	#N/A
IL13RA2	0	7.54828	0	6.21471
INPP5D	1.91839	3.44095	1.42223	10.5572
SLA2	0.948601	0	0.879706	3.26604
DEFA4	#N/A	#N/A	#N/A	#N/A
CST9	0	0	0	0
AZU1	0	0	0.879706	9.92089
VIP	0	0	0	0
ADM	9.63016	11.682	6.55674	8.75495
SEMG2	0	0	0	0
ANG	4.14405	4.45681	3.35473	2.40871
DEFA6	#N/A	#N/A	#N/A	#N/A
APP	12.8625	13.6372	11.6444	11.3618
TAC1	0	1.15704	2.59216	1.28688
NPY	0	0	0	4.07039
RNASE7	0.948601	0	0	0
DEFA5	#N/A	#N/A	#N/A	#N/A
PLA2G6	5.2854	5.38163	5.83845	6.03672
SEMG1	0	0	0	0
CALCA	0.948601	0	0	3.0321
BPIFA1	#N/A	#N/A	#N/A	#N/A
PROS1	9.32294	7.79246	8.64836	9.22217
CHGA	0	1.79494	3.35473	4.39985
HMOX1	8.26997	9.6962	10.2459	12.5623
NR4A3	2.7137	5.09972	5.2765	7.33905
LGALS9	0.948601	2.23266	2.94673	9.77946
CD300A	0	0	0.879706	8.83428
FER	9.93884	10.5319	9.55618	9.05298
GFI1	4.64962	2.23266	6.63183	9.00537
NFKBIL1	7.25729	7.04111	7.27193	8.75495
TYRO3	8.90728	9.2903	9.14392	7.33905
ARRB2	6.91349	6.44807	9.48868	11.0519
LGR4	10.8218	9.839	10.9601	6.34802
CACTIN	8.98849	8.66764	8.3213	8.74534
IRF4	0.948601	2.23266	3.09592	3.6427
NLRP2P	#N/A	#N/A	#N/A	#N/A
PIK3AP1	1.51096	2.83996	7.24031	11.0857
CYBA	9.53964	10.0766	8.59298	12.8387
UBQLN1	12.0285	12.0047	10.7659	11.5772
FLOT1	10.2368	10.7387	9.47174	10.6835
WDFY1	10.7342	11.3313	9.88029	11.0253
CAV1	12.8011	13.8381	7.11489	10.6151
PTPN22	5.95815	3.59694	1.81558	6.64573
S100A14	0	1.15704	0	2.75489
NR1D1	5.0635	6.29793	4.66278	3.46728
DAB2IP	7.20389	9.2441	8.73613	4.58436
RAB7B	#N/A	#N/A	#N/A	#N/A
NR1H3	5.69961	5.6879	6.58225	7.32625
RSAD2	0	1.15704	0	6.58225
MX1	5.86938	5.38163	2.94673	2.40871
ISG15	7.11977	8.56807	5.30743	9.49921
TRIM56	9.11445	8.95968	7.41363	9.19414
SP100	9.6945	10.3019	2.94673	10.1751
MEFV	1.51096	0	0	7.33905
TRIM21	7.71727	7.98031	7.0706	9.51629
GCH1	7.78555	4.87578	8.37695	8.73562
UBD	#N/A	#N/A	#N/A	#N/A
CXCL16	3.07211	3.44095	6.65607	7.00977
SNCA	4.53854	2.83996	7.73667	0
CALCOCO2	9.88612	10.5089	9.95415	10.5489
CYP27B1	3.89724	4.37365	4.84248	6.12846
IFITM1	2.23573	7.24241	3.76447	3.0321
KYNU	0	2.56803	2.37851	10.954
CITED1	3.07211	1.15704	5.58466	0
SEC61A1	13.0285	13.3818	11.7866	12.7032
SLC30A8	0	1.15704	0.879706	1.28688
ADAMTS13	4.89385	4.68145	6.19298	3.80012
DNAJA3	10.516	10.3005	10.4784	10.6257
ADAM8	4.70155	5.29352	4.88411	6.80258
FGF7	1.91839	8.84831	1.81558	3.26604
FGF17	0	0	1.81558	3.0321
FGF20	0	1.15704	1.81558	0
PEBP1	11.7033	11.888	11.8073	10.788
RICTOR	9.62846	10.3774	9.83991	11.3991
GSK3B	10.5636	11.0162	10.2096	10.2805
FGF16	#N/A	#N/A	#N/A	#N/A
CD80	0.948601	0	1.81558	1.95233
FRS2	9.28702	9.59634	9.25508	8.52109
RASAL3	0	1.15704	0.879706	5.46271
SHC2	1.51096	5.09972	5.07553	6.70653
NRG2	3.36036	1.79494	5.14568	3.0321
FRS3	3.80426	4.93499	5.30743	5.36562
CUL3	10.3902	10.7366	10.7135	10.4262
VAV2	8.49785	9.0054	7.33333	6.4224
RPS6KB2	8.90728	8.91985	8.68412	9.46734
FGF5	5.56499	11.3485	3.76447	0
LAMTOR2	8.92389	8.30108	8.64533	10.5011
FOXO4	7.61868	6.65635	8.50243	7.47346
GRB2	10.0615	10.4195	10.0657	11.6774
TEK	1.91839	7.37695	2.78031	0
MAP2K2	11.0286	10.6137	10.3395	10.6005
FGFR3	6.15846	5.04701	8.49909	3.6427
MTOR	11.6655	11.0718	11.9371	10.6099
PHLPP2	10.2523	9.67679	9.15669	7.90388
CDKN1B	10.1347	9.81748	9.60984	8.14262
RASGRF1	2.23573	3.26754	1.81558	5.72028
FOXO1	4.89385	7.05452	9.09827	6.39797
GRIN2A	6.96786	0	1.81558	0
RASA1	11.0047	11.051	9.17358	12.1318
SPTBN5	5.67356	3.59694	3.851	7.75829
NEFL	0	4.93499	10.6182	1.95233
GAB2	5.77479	8.97036	6.63183	9.73151
AKT1S1	9.32713	9.06307	8.80542	8.98507
PHLPP1	9.12884	8.25526	8.80271	8.84784
SPTBN2	7.69167	5.54288	10.1734	5.59723
GAB1	7.02037	7.68426	9.3875	5.31433
PDGFB	5.44725	1.15704	2.37851	6.68664
RASA4	6.1206	5.81967	5.21257	7.59634
PDGFA	7.26594	7.66683	5.2765	12.9834
RAPGEF2	9.08273	10.3339	10.463	9.05688
TNRC6B	10.2009	11.0619	10.8503	9.85303
KSR1	4.59515	6.60244	7.57471	6.12846
RASA3	8.99112	10.6407	7.4065	12.5167
GSK3A	8.53438	7.83207	7.80323	8.58725
SYNGAP1	6.46123	6.82273	6.58225	6.4224
FGFR4	1.91839	2.56803	7.57471	5.08916
EGFR	10.5994	12.0393	8.06064	4.66789
TRIB3	8.19894	8.25526	7.62461	9.85526
AGO4	8.51258	8.14644	8.78908	9.13638
LAMTOR3	8.58402	9.43867	9.3247	10.1479
PAQR3	9.28059	9.49891	10.108	8.78816
RASGRF2	3.89724	8.28974	7.13227	5.02724
PTPRA	9.53243	9.95645	9.77231	9.61475
MDM2	10.364	12.09	11.3446	10.4953
BRAF	8.75158	9.43867	9.74717	9.45853
RASA2	9.94156	10.2296	8.6423	9.92089
IL17RD	6.56377	4.81404	7.95728	4.82273
PIK3R1	8.21252	10.6148	8.55486	10.1947
ACTN2	0	0	5.30743	3.26604
FGF1	7.64566	9.63711	0	3.26604
FGFR2	9.99495	0	9.26101	0
AGO1	10.4149	10.1268	11.1842	9.93154
PTK2	10.7661	10.8206	10.8542	9.54431
CAMK2D	8.82416	11.7989	9.57217	11.0578
AGO3	9.56986	9.48408	9.73159	9.42274
GRAP2	2.23573	0	0.879706	3.26604
FGF19	0	0	0	1.28688
EREG	2.7137	9.78357	1.42223	1.28688
GRIN2C	2.90497	3.59694	4.00899	3.6427
GRIN2B	1.51096	0	3.5741	1.28688
FGF23	0	0	2.37851	0
ERBB3	2.7137	4.749	7.39934	3.6427
CASP9	6.98914	6.58406	7.43471	7.78673
NF1	9.82553	11.5078	11.874	11.1528
BRAP	9.21235	9.24117	9.19232	9.4877
JAK1	12.3981	12.1456	10.6793	10.869
FGF6	#N/A	#N/A	#N/A	#N/A
BTC	0	0	0	3.46728
CDKN1A	8.98584	12.6153	6.22574	15.0673
CSF2RA	#N/A	#N/A	#N/A	#N/A
KBTBD7	7.26594	7.21878	8.44108	6.76487
MAPKAP1	11.5251	11.2335	10.3065	11.0999
RASAL1	0	0	3.46858	3.26604
YWHAB	12.0896	12.5521	11.9153	12.5457
PDGFRB	9.06037	11.0392	1.42223	5.31433
EGF	5.67356	6.67384	4.92458	0
FGFR1	10.7342	11.7283	9.20058	9.91874
CAMK2B	3.22342	3.7366	4.88411	6.00495
FGF9	2.23573	2.23266	5.33771	4.74739
AKAP9	11.3171	11.3354	10.7749	10.1929
IL3RA	#N/A	#N/A	#N/A	#N/A
NRG4	3.98459	3.7366	6.24184	3.46728
RASGEF1A	2.23573	2.23266	7.39934	4.18903
PDGFRA	3.89724	10.7542	5.55919	6.80258
PIK3R2	0	0	0	2.75489
AGO2	8.48301	9.85638	10.2657	12.7927
SPTA1	0	0	0	1.95233
MARK3	10.6326	10.6091	10.3636	11.2307
DUSP5	8.23491	10.1583	7.08842	12.6658
DLG4	8.01992	8.13386	5.96	8.60333
AKT1	11.0286	11.3981	9.78609	10.5681
IRS2	8.65539	9.26451	8.04243	11.2949
THEM4	7.72996	7.44997	8.34753	8.65564
LCK	0	0	0	0
IRS1	8.95655	11.0915	7.17473	5.93876
SPTBN1	12.9891	13.4034	12.596	10.9623
FGF4	0	0	0	0
IL2RB	2.23573	2.23266	1.81558	0
FGF3	0	0	0	0
DUSP9	1.91839	2.56803	7.78136	5.55397
SPTBN4	3.70598	4.45681	6.37903	3.46728
PLCG1	9.7185	10.1982	10.0645	7.41388
RBX1	9.24797	8.6367	8.93967	9.02542
MOV10	9.10232	8.87888	9.12887	9.60413
FGF2	10.7897	13.7888	8.13576	7.92107
ERBB2	9.18963	9.92386	9.44595	3.46728
RAC1	11.4752	11.4177	10.4336	10.2671
WDR83	5.56499	5.33842	6.12536	5.26115
BAD	8.51625	8.31234	7.61846	8.24864
MLST8	8.56293	8.08884	9.50212	8.6659
RASAL2	10.8554	10.4273	9.28256	10.9613
CAMK2G	9.09745	9.36503	9.34718	7.97149
SPRED1	9.82257	11.235	8.49909	10.8534
CD19	0	0	4.34341	3.46728
SHC3	2.23573	6.46826	3.09592	5.50906
NRG1	9.67828	10.0881	3.93168	11.594
CSF2RB	0	2.56803	1.42223	8.6962
PTPN11	12.4523	12.7139	12.2661	11.8247
KLB	3.07211	4.61058	5.55919	3.94205
TNRC6A	10.5233	10.691	10.3414	8.92662
RASGRP4	1.91839	1.15704	1.81558	2.75489
SPTAN1	13.0493	13.1977	12.0692	11.7574
FOXO3	9.61829	10.093	10.2882	10.8844
HBEGF	9.35801	8.49597	6.86777	12.6686
SOS1	8.6653	9.71749	9.79292	8.75976
PPP5C	10.3374	10.0195	10.4248	9.63835
SPTB	4.21801	6.13031	8.00518	3.80012
FGF8	0.948601	0	0	1.95233
PTEN	11.1352	11.2379	10.5512	9.86419
VAV3	3.59932	1.15704	7.37764	13.4336
ARAF	9.27195	8.94892	9.06926	8.87458
NCAM1	1.51096	4.87578	8.71036	11.8074
FGF22	0.948601	2.23266	2.37851	1.95233
ERBB4	0.948601	0	6.66803	5.02724
TSC2	10.1477	9.88487	10.4265	9.74121
PEA15	11.8416	12.568	9.11145	12.565
GRIN1	2.23573	2.23266	2.37851	4.07039
RASGRP3	2.23573	4.749	4.21878	10.8601
PRKCQ	1.91839	1.15704	7.54257	4.49506
SHC1	11.3044	11.8657	8.53869	10.8556
GRIN2D	2.49313	5.15056	5.11103	7.87768
KL	3.07211	0	0	3.6427
TNRC6C	6.87983	8.85602	8.49909	6.76487
CAMK2A	4.48027	3.59694	0.879706	6.34802
NR4A1	3.36036	6.20457	6.80426	3.26604
FGF10	0	1.15704	1.42223	1.28688
FGF18	3.36036	1.15704	2.59216	3.46728
KITLG	11.3816	12.2003	9.21694	10.0749
BRK1	10.8633	10.6396	9.96751	11.7241
FCGR2A	0.948601	0	0.879706	7.26012
ARPC1A	11.4094	11.1381	10.3719	10.1858
MYO1C	12.3275	12.7107	9.70864	10.6683
MYO10	10.0715	12.745	10.5309	12.2884
NCK1	8.94574	9.06972	8.43759	9.83952
PLPP4	#N/A	#N/A	#N/A	#N/A
NCKIPSD	7.77334	8.03557	8.68117	9.53596
ARPC1B	10.7529	10.691	7.52293	12.056
CFL1	13.9593	13.6098	11.9442	13.4709
ELMO2	8.90728	9.37043	8.89715	11.6831
HSP90AA1	14.2791	14.2485	14.6493	14.1135
CYFIP2	3.48414	8.03557	9.97835	4.39985
CRK	11.7029	11.8931	10.8556	11.614
CDC42	12.6558	12.599	11.8945	13.0138
ACTR3	13.3345	13.7014	11.711	14.4603
ARPC2	12.6139	12.9335	10.635	13.7968
ELMO1	0.948601	0	5.24489	6.72629
CD3G	0	0	0	0
ABI1	10.2643	9.96893	9.18817	11.4941
ARPC5	13.3231	12.9069	10.4944	13.2129
WASF2	10.5287	10.2133	9.85699	10.4126
HSP90AB1	14.1017	14.0717	14.7076	14.9603
DOCK1	10.8017	11.0435	10.0825	0
ARPC4	10.7057	10.9185	8.63927	12.5619
BAIAP2	8.85337	8.03557	7.80323	9.88626
CD247	1.91839	0	0	0
ACTR2	11.891	13.0226	11.652	13.1632
WASL	9.61829	9.70689	8.98576	8.26894
WIPF3	2.49313	2.83996	5.42459	3.0321
WIPF1	6.41498	8.92719	7.05246	9.22217
ACTG1	15.8482	16.44	14.5365	15.7377
WIPF2	9.28702	9.4766	9.11364	9.50492
PLD2	7.37469	7.31125	7.62461	7.88643
ARPC3	11.1884	11.0418	10.3198	12.2514
LIMK1	9.49215	10.4555	7.91779	10.9287
MYH2	0	1.15704	0	0
YES1	11.2467	10.9084	10.2147	9.40143
ACTB	16.2078	16.5134	13.9957	15.7744
NCKAP1	12.5558	12.9347	11.9368	9.0762
CYFIP1	11.2262	11.6771	10.7477	13.3856
NCKAP1L	2.49313	1.15704	0.879706	12.8173
DDX58	8.49785	8.61872	7.05246	8.41578
IFIH1	6.10119	4.68145	6.2891	8.77403
LSM14A	10.6191	10.4039	10.5688	10.6165
TSPAN6	8.47176	8.80126	11.0588	6.99356
TKFC	#N/A	#N/A	#N/A	#N/A
DHX58	3.89724	5.96924	3.5741	6.9607
NLRX1	7.1102	7.82426	8.33633	8.3474
IL18BP	5.2854	5.46434	5.39643	5.50906
RORC	0	0	0.879706	2.40871
ATP7A	8.65868	9.23232	9.3057	9.54709
TUBB	14.2927	14.2344	13.8617	12.7097
GZMB	0	0	0	5.63952
CLEC2A	#N/A	#N/A	#N/A	#N/A
LYST	9.96181	10.1982	8.77535	13.2504
SLAMF7	0.948601	0	0	10.0825
PRDX1	13.0131	12.7051	13.3458	12.8387
TUBB4B	12.5507	12.8332	11.8522	11.746
NCR1	0	0	0	3.80012
PIK3R6	0	0	0	3.94205
SERPINB4	2.23573	1.79494	0	3.80012
CADM1	6.02126	8.92351	11.1463	9.32917
SPON2	2.23573	8.06242	3.93168	3.0321
S100A13	8.99112	9.49151	7.78686	6.60377
MILR1	0	1.79494	0	8.73562
CPLX2	1.51096	0	2.94673	2.40871
PLA2G3	2.7137	1.15704	1.81558	0
MRGPRX2	0	0	0	0
GATA2	8.09032	10.3599	8.96895	4.74739
FES	2.7137	6.80697	4.34341	6.87504
STXBP2	3.07211	5.65306	5.99842	9.09906
C12orf4	9.93748	9.87164	9.74717	9.24968
RAC2	4.41886	4.99186	0.879706	10.935
CD84	0	1.15704	0	8.10549
RABGEF1	5.56499	4.28466	3.851	5.46271
FOXF1	0	8.90509	4.56438	5.55397
ADORA2B	8.51987	5.99729	8.60859	8.86573
VAMP7	#N/A	#N/A	#N/A	#N/A
VAMP2	5.53636	5.24755	6.43613	5.83365
STX4	8.62183	8.92351	8.14435	10.5681
STXBP3	10.1156	10.1379	9.74999	11.5539
ANXA3	9.54859	7.02746	6.92873	1.28688
PRAM1	2.23573	1.79494	1.42223	3.26604
ABR	11.0832	10.38	9.54811	12.4011
BCR	9.36816	10.0601	10.6035	9.91446
RAB27A	8.25692	7.60422	6.09022	7.11821
CORO1A	3.59932	5.46434	5.58466	12.2222
KLRF2	0	0	0.879706	0
LAMP1	12.2837	12.5907	11.1649	12.3938
AP1G1	12.0285	11.3389	11.375	11.4143
LEXM	#N/A	#N/A	#N/A	#N/A
LEF1	5.38474	3.07039	8.0561	1.28688
BATF	0	0	0	7.13299
DEFB125	#N/A	#N/A	#N/A	#N/A
KIR2DS4	0	0	0	0
DEFB126	#N/A	#N/A	#N/A	#N/A
DEFB127	0	0	0	2.40871
NLRP2	0	0	0.879706	0
DEFB128	0	0	0	1.95233
DEFB129	#N/A	#N/A	#N/A	#N/A
TNK1	4.64962	3.86394	2.78031	4.89385
TREML1	0	0	0	5.93876
CRISP3	#N/A	#N/A	#N/A	#N/A
CD300E	0	0	0	1.28688
DEFB110	0	0	0	0
TBKBP1	5.82273	7.32238	8.47549	8.54346
AGER	4.70155	2.56803	3.67243	4.96209
DEFB112	#N/A	#N/A	#N/A	#N/A
PDE1A	2.23573	4.68145	2.12433	0
LCN2	0	0	0	1.95233
PRSS2	#N/A	#N/A	#N/A	#N/A
DEFB132	#N/A	#N/A	#N/A	#N/A
PRKCA	10.3951	10.8255	9.25508	9.895
TRIM15	0	0	1.42223	1.95233
NLRP4	0	0	0	0
XRCC5	13.4627	13.4154	13.2991	13.1233
UBA7	6.08172	6.94334	2.12433	8.45175
IPO7	12.2783	12.9464	12.4806	12.4408
ADCY7	6.52074	7.90809	6.09022	8.20011
TRIM26	9.57688	9.33506	9.21694	9.04909
DDOST	12.548	11.9776	11.5495	12.5071
CAPZA2	12.0927	12.0287	10.7315	12.7724
PDE1B	0	0	5.47994	9.23943
PRKD1	7.69808	9.35421	7.60607	0
ANKHD1	5.31904	5.09972	6.19298	5.36562
SIRT2	9.34778	9.07962	8.66334	10.7036
PYDC2	#N/A	#N/A	#N/A	#N/A
POLR3F	8.68815	9.06639	8.72472	7.80536
ARHGEF2	11.2156	10.4415	9.44942	13.4722
MID2	5.47768	7.44997	7.70805	4.58436
RNF135	6.64616	7.50001	7.80323	9.20823
S100A7	0	0	0	0
ADAM15	10.0248	10.1252	9.20058	10.2158
POLR3E	9.72957	9.40495	10.2055	9.47901
LILRA5	0	0	0	1.28688
POLR2K	9.92102	9.39176	9.26693	10.2
DEFB116	#N/A	#N/A	#N/A	#N/A
IFIT5	9.48844	10.1411	8.86115	7.2466
DEFB115	0	0	0	0
IFNL3	#N/A	#N/A	#N/A	#N/A
UBE2L6	8.17138	7.87055	6.59485	8.12789
OTULIN	#N/A	#N/A	#N/A	#N/A
CYBB	0.948601	0	3.851	11.114
DTX4	0.948601	5.65306	5.6343	8.89215
IRGM	1.91839	2.56803	0	2.40871
HERC5	4.848	3.59694	9.24515	5.90472
TRIM11	8.79136	8.68503	8.91731	8.96449
AXL	13.0708	13.6396	3.67243	6.29609
APOL1	2.7137	3.07039	0	6.39797
S100A9	0.948601	1.15704	0	10.88
EIF2AK2	9.78821	10.8088	10.7222	9.90152
S100A12	0	0	0	5.20633
ZBP1	0	0	1.42223	0
APOBEC3A	0	0	0.879706	0
APOBEC3H	0	0	0	0
DEFB131	0	0	1.42223	0
XRCC6	13.6842	12.9628	13.7642	13.0926
HMGB3	10.2077	9.75504	10.108	8.59261
SIGLEC14	0	0	0	0
TRIM8	10.1107	10.1906	8.63927	11.0173
POLR2L	10.1204	10.7696	9.65408	10.1751
CASP10	2.23573	4.53543	7.27193	8.12045
ADCY8	1.51096	0	0	10.2105
BPIFB3	0	0	0.879706	2.40871
TRIM28	12.8368	12.3199	12.6263	11.4956
TRIM35	8.69464	8.97036	8.40935	8.99729
NCF2	3.98459	5.46434	2.12433	9.0373
POLR2E	10.7467	10.3933	10.6976	10.528
ADCY3	7.70453	9.86785	8.83223	10.2519
TOLLIP	8.95655	9.2353	7.94263	10.5082
CD300LB	0.948601	0	0	7.27361
PADI4	1.51096	1.15704	0	0
LRRFIP1	10.0752	10.748	9.33036	10.7584
TRIM31	1.51096	1.79494	0	2.75489
TRIM32	9.5051	9.60094	8.59612	5.41515
DEFB118	0	0	0	0
RNF216	10.6993	10.3381	10.0475	9.81441
NAIP	4.89385	4.28466	4.08236	4.74739
ATG12	10.3436	10.3747	9.45631	9.99791
PIN1	10.6191	10.1332	10.3828	10.4693
PRKCSH	12.301	11.5846	10.7825	11.2589
BLK	0.948601	2.83996	1.81558	2.75489
ITCH	11.5565	11.4949	10.9094	11.7876
DEFB104B	#N/A	#N/A	#N/A	#N/A
ADCY1	4.59515	3.07039	9.50212	8.82518
MST1R	2.90497	1.79494	4.28244	1.95233
GZMM	0	0	2.37851	2.75489
PPARG	4.53854	6.63865	8.04243	10.4838
SIRPB1	0	1.15704	0.879706	2.75489
TNK2	8.46418	8.90509	7.99101	7.71946
DDX60	6.94638	7.74356	7.03408	9.36733
NCF1	0	0	0	9.86862
BMX	0	0	0	0
DEFB108B	0	0	0.879706	0
TRIM62	5.47768	6.22843	6.17632	3.94205
IL1RL2	2.90497	3.07039	0.879706	2.40871
LGALS3	9.8314	9.82338	7.02481	12.3865
TRIM25	8.64205	9.73011	9.43548	8.23496
PRKAR1A	12.19	12.8104	11.761	12.931
SRPK2	10.1442	9.84482	9.62372	8.50974
SDHAF4	#N/A	#N/A	#N/A	#N/A
DEFB123	#N/A	#N/A	#N/A	#N/A
ADCY5	3.59932	3.98185	4.45812	1.95233
ADARB1	7.52748	8.0013	8.32881	11.6021
PTX3	9.11445	10.7978	4.00899	7.14771
BCL2L1	9.45263	10.6272	8.19889	10.1277
S100B	0	0	0.879706	4.07039
CRCP	9.8431	9.6438	8.78908	9.83498
NLRP1	6.2666	8.92351	7.42072	3.26604
TXN	12.2694	12.0257	11.7374	12.0225
PRKAR1B	7.77946	8.08226	8.13576	7.38939
PTK6	0.948601	2.23266	1.42223	5.75916
IL34	1.51096	1.79494	0.879706	2.75489
POLR2F	10.0452	9.21747	10.0291	9.95887
TREX1	7.61868	6.40667	4.79961	6.70653
APOBEC3C	8.50526	9.04636	8.08316	7.10318
F12	4.35473	3.7366	5.79546	1.28688
FRK	3.07211	3.7366	6.98709	2.40871
PANX1	9.39622	9.71749	8.96168	11.3914
DEFB124	0	0	0	0
TNFAIP8L2	1.51096	1.15704	2.78031	9.87968
PRKDC	13.2417	13.6797	14.2826	12.8528
SUGT1	10.8754	11.4033	11.0885	10.6709
PRKCG	1.51096	1.15704	3.851	3.94205
NLRC5	8.91004	8.71074	5.45253	9.89716
CSF1R	4.89385	3.44095	1.81558	12.7014
APOBEC3D	0	1.15704	5.17951	2.40871
SERINC5	6.73674	6.94334	6.79338	7.14771
ATRIP	7.61191	8.31234	8.10528	6.66633
SIGLEC15	2.7137	3.07039	1.42223	5.63952
POLR3G	7.02037	7.67553	9.33784	6.4224
IL27	0	1.15704	0	2.40871
MAP3K5	6.3672	9.18115	8.43409	10.3037
MIF	2.23573	0	2.12433	1.95233
OTUD5	9.7499	9.21147	9.5071	9.29987
TRIM14	6.41498	8.04237	8.21529	7.07275
ADAR	12.0362	12.033	12.4456	13.1434
PCBP2	9.5856	9.79763	10.7722	8.84784
APOBEC3B	5.64731	6.69125	6.0542	3.0321
DDX3X	13.0982	13.2569	13.2517	13.2024
DDX41	9.2998	9.48905	9.31902	10.4277
PRSS3	0.948601	6.42761	0	3.0321
SRMS	0	2.23266	0	3.80012
APCS	0	0	0	0
ADCY2	0	0	1.42223	4.07039
POLR3H	9.57338	9.62591	9.89689	9.11035
DEFB105A	#N/A	#N/A	#N/A	#N/A
DEFB106A	#N/A	#N/A	#N/A	#N/A
POLR3D	10.2446	9.76325	9.66009	10.4217
DEFB119	#N/A	#N/A	#N/A	#N/A
CYLD	10.9738	10.9876	9.47515	10.4442
DEFB121	#N/A	#N/A	#N/A	#N/A
MRE11A	9.16189	9.25581	9.95781	8.20011
TRIM13	9.27629	9.4565	8.87409	11.5155
PRKAR2A	10.7121	11.2119	11.3282	11.4444
TYK2	10.2089	10.0601	9.53675	11.3226
ART1	0	0	1.42223	2.75489
AKIRIN2	8.1574	8.24355	8.59924	9.51911
GPER1	7.19476	7.32238	5.33771	5.75916
CSF1	9.12166	8.65005	6.15947	10.2158
DEFB135	0	0	0.879706	0
REL	6.91349	6.70833	7.88746	8.46352
DEFB104A	#N/A	#N/A	#N/A	#N/A
POLR3C	9.29343	9.05306	9.04884	10.6504
DEFB134	0	0	2.37851	0
ZC3HAV1	10.6444	10.9539	10.6381	10.4707
SSC5D	6.13976	6.50795	0.879706	3.94205
POLR3B	8.87061	9.23232	9.75139	7.51932
POLR1C	8.93484	8.34549	9.40009	9.92729
CAPZA1	12.8553	12.8985	12.0396	14.2506
PRKAR2B	7.69808	9.05975	8.67525	5.83365
TRIM10	0	1.79494	0.879706	0
PML	7.87369	8.58203	7.55551	7.27361
SFTPD	0	0	1.81558	3.94205
CASP1	4.21801	6.62073	0	7.71946
SERINC3	11.7798	12.2325	10.3737	11.9368
POLR3A	9.46593	9.92019	10.7749	9.4761
VNN1	0.948601	0	0	0
STYK1	3.98459	6.56544	3.35473	0
PDE1C	10.8733	10.7858	5.17951	3.46728
DEFB106B	#N/A	#N/A	#N/A	#N/A
KLRG1	0	1.15704	5.45253	3.0321
PSTPIP1	2.49313	2.23266	0.879706	7.28697
CLEC5A	0	0	1.81558	7.44989
CTNNB1	13.2883	13.1792	13.1474	14.4612
ADCY4	0.948601	5.851	2.12433	4.58436
POLR2H	10.0961	9.21147	9.66903	9.60146
S100A8	0	0	0	7.62812
POLR3GL	7.54187	7.6314	7.48969	9.11411
SIKE1	10.2066	9.84482	11.2141	10.9223
CHID1	9.65026	9.63711	9.21897	9.54154
ADRBK1	10.1311	9.79763	9.93943	11.1582
ABL2	11.7318	12.358	10.0992	11.6021
KRT16	0.948601	3.26754	1.42223	3.0321
DHX36	10.0286	10.2267	9.91956	9.75087
SAA1	0	2.23266	0	0
TXNIP	7.43771	9.45902	8.01926	11.7502
DEFB133	#N/A	#N/A	#N/A	#N/A
DEFB105B	#N/A	#N/A	#N/A	#N/A
MATK	0	2.23266	6.6799	12.0364
TRIM4	8.54156	9.3731	8.47208	8.90518
MSRB1	7.76726	7.44997	7.55551	7.27361
NCR2	0	0	0	0
CD1D	0	0	3.76447	8.14262
POLR1D	9.23915	9.5257	9.90197	9.95887
FBXO9	9.77758	9.62591	9.8065	10.1911
ADCY6	9.23915	9.80163	8.75027	9.29987
POLR3K	8.07553	8.27263	9.07152	7.71946
SRPK1	11.21	11.1357	12.1984	10.7763
ECSIT	9.13121	7.80051	9.11801	8.61394
ADCY9	8.84467	10.0897	9.20261	9.0762
DHX9	12.8249	12.5476	13.1525	12.1506
ANKRD17	10.6692	11.5978	11.7992	11.0183
TAX1BP1	11.6131	11.8538	10.5894	11.8126
APOBEC3G	1.91839	4.81404	3.93168	8.09032
APOBEC3F	3.89724	5.46434	5.36737	5.14893
XIAP	10.7073	10.913	10.0825	11.4533
MMP2	10.4188	13.3077	5.6097	7.96319
COCH	4.53854	2.23266	9.55134	2.40871
GBP5	3.98459	0	0	1.28688
PLSCR1	8.98057	8.49105	8.32504	9.00537
AICDA	0	0	0	0
EXOSC6	10.1524	9.58016	9.26887	8.86127
EXOSC3	9.19422	8.81711	8.59924	9.53596
RNF168	10.5565	9.76529	9.2903	8.75976
RNF8	8.8989	8.89017	9.66754	9.56087
MSH6	11.0783	11.3755	12.0849	9.22564
NBN	10.6385	11.0477	10.968	11.3411
ERCC1	9.99756	9.68112	8.65439	11.5967
LIG4	8.83004	9.15644	8.53543	10.2502
SWAP70	10.6097	10.6148	9.07377	10.32
APLF	7.72996	6.74201	6.33468	7.04155
SUPT6H	10.0439	11.2364	11.3877	10.9435
MYB	4.848	5.04701	5.45253	5.36562
SOCS5	8.82416	12.1102	8.30223	8.48103
HLX	5.82273	7.54828	6.81506	10.2417
PRKCZ	1.91839	4.19061	7.63074	5.14893
RARA	6.08172	7.62234	7.37034	8.20716
DRD2	1.51096	0	2.12433	3.26604
NMI	7.35852	6.22843	5.14568	9.17991
MUL1	9.57162	9.40231	9.13963	9.01343
TRAFD1	9.6217	9.15018	9.66605	9.61475
UNG	10.1711	9.84095	10.9559	8.34101
PAXIP1	8.23931	7.58579	9.31331	7.21897
PHB	10.4478	10.4991	11.4556	10.5925
IGF2	0.948601	7.15775	0	3.80012
SLAMF6	0	0	0	2.40871
STAT5B	8.96993	9.49891	9.26496	9.96924
LAG3	3.07211	1.15704	2.59216	0
SLC25A6	#N/A	#N/A	#N/A	#N/A
CLCF1	8.14802	7.96613	1.42223	6.66633
THOC1	9.17814	8.92351	9.40725	8.40357
WHSC1	11.2788	12.081	11.9172	9.36104
TBX21	0.948601	0	2.94673	6.21471
KIR3DL2	0	0	0	1.28688
OSCAR	1.51096	1.79494	1.42223	5.83365
KLRB1	1.51096	0	3.23113	1.95233
CD300LG	1.51096	0	1.42223	0
CD300LF	0	0	0	4.66789
KIR2DL2	#N/A	#N/A	#N/A	#N/A
SH2B2	4.35473	3.26754	5.14568	6.49313
SELL	0.948601	0	2.12433	0
CDH1	1.91839	1.15704	5.85947	0
KIR2DL4	0	0	0	3.26604
TREML4	0	0	0	0
CLEC2B	0	5.58045	1.42223	1.28688
COL2A1	1.91839	1.15704	10.3226	3.0321
FKBP1A	9.71055	11.0718	10.1123	9.908
LAIR2	0	0	0.879706	0
CLEC2D	4.35473	5.15056	5.97934	6.62498
CD81	10.9078	11.648	10.2299	12.0349
CD200	0.948601	0	0	0
SIGLEC9	0	0	0.879706	7.7961
CD300C	0	0	0	8.73562
CD3E	1.51096	1.79494	0.879706	1.28688
TREML2	0	0	0.879706	1.95233
HCST	1.91839	2.83996	1.42223	7.84197
ITGA4	9.71692	11.4409	6.6799	10.4427
CD200R1	0.948601	1.15704	1.81558	1.28688
CXADR	8.76394	3.86394	10.2618	8.50974
VCAM1	10.0665	0	0	3.46728
KLRF1	0	0	0	1.95233
ITGB1	14.7655	15.5119	11.4366	14.0545
CD300LD	#N/A	#N/A	#N/A	#N/A
KLRC1	0	0	0	1.28688
CD3D	0	0	0	0
SPPL2B	9.0778	8.59589	7.61228	8.40357
ITGB7	4.21801	3.59694	4.56438	12.8556
NCR3LG1	7.23084	8.12748	9.69992	6.92707
SPPL2A	10.4649	10.4208	8.81887	11.4325
ICAM4	#N/A	#N/A	#N/A	#N/A
JAML	#N/A	#N/A	#N/A	#N/A
SIGLEC7	0	0	0	4.58436
CD160	3.98459	4.09001	3.93168	4.58436
COL3A1	5.41616	14.6703	6.94848	2.40871
CD33	1.51096	0	1.42223	8.65564
COL1A2	16.8203	16.8391	0	1.28688
COL1A1	15.0283	15.4184	7.31823	4.89385
CD34	1.91839	3.26754	1.42223	1.28688
COL17A1	4.48027	4.28466	2.59216	1.95233
FCRLB	4.848	6.46826	3.851	5.31433
AMBP	0	1.15704	1.42223	0
IFNL4	0	1.15704	0	0
SPG21	10.0041	9.73639	9.26693	11.6396
BCAR1	10.9223	11.1623	9.32091	9.56636
RFTN2	4.848	3.86394	4.51223	1.28688
THY1	10.8847	12.472	2.59216	0
RLTPR	5.7252	3.7366	7.02481	4.74739
PDE4D	8.18982	8.42013	8.44799	7.65921
RP4-583P15.14	#N/A	#N/A	#N/A	#N/A
THEMIS2	5.50716	4.19061	6.55674	9.73393
CACNB4	3.98459	2.83996	7.74799	9.3953
STK11	10.7303	10.0584	9.92456	10.1461
VASP	11.5942	11.5494	8.50243	13.6845
RBCK1	9.1096	9.6438	8.18651	9.44966
STOML2	11.1341	10.488	10.8205	10.5749
RNF31	7.71094	7.9943	7.1914	8.19308
RP4-583P15.15	0	1.79494	1.42223	0
PDE4B	7.87369	9.18421	5.14568	6.56056
PTPRJ	10.2268	8.76082	7.6669	11.1243
CACNB3	8.51625	8.43563	6.49089	5.20633
SPPL3	7.95675	8.2494	8.54195	7.77729
ENAH	12.7695	12.2479	12.7594	8.06733
CD38	0.948601	0	0	4.49506
MNDA	0	0	0	6.12846
NFAM1	1.51096	0	1.81558	6.53838
PLEKHA1	9.73271	9.7343	9.73302	3.0321
GCSAML	0	0	0	0
GCSAM	4.98094	4.99186	5.00225	0
CACNA1F	0	0	0.879706	2.75489
LPXN	7.16712	9.70901	4.70984	11.3226
FCRL5	0	0	1.81558	2.75489
PAWR	11.5556	11.098	10.9878	4.66789
PTPN2	9.00938	8.6367	8.64533	9.44373
UBASH3A	0	0	0	1.95233
PRNP	11.5529	13.1163	8.60236	8.76928
ELF1	8.8212	9.16576	8.86115	10.8009
PHPT1	9.54323	9.28746	8.27123	10.0864
EZR	12.4785	12.2501	11.0439	10.7692
GBP1	10.7498	9.71749	1.42223	6.74578
BTNL2	0	1.15704	0	0
STAP1	0	0	0.879706	2.40871
SLC39A10	10.0439	10.691	10.1362	11.0684
CMTM3	8.55228	8.28406	8.36234	10.3345
PRKCH	2.90497	3.44095	7.93275	7.98789
TESPA1	0.948601	0	0	1.28688
KCNN4	7.23965	2.83996	0	12.6819
RPS19	13.0512	13.2092	12.9715	12.9115
INS	0	1.79494	0	0
PARP9	7.54187	7.43979	7.57471	9.18349
SOCS3	8.91004	9.91283	5.17951	9.13638
IFNGR2	9.79123	9.64158	8.57724	12.7119
PTPN1	10.5583	10.3827	9.99862	10.9456
IRF9	3.80426	2.56803	3.09592	4.74739
IRF6	1.91839	2.56803	4.66278	1.95233
IFNGR1	10.3961	10.0551	9.16093	11.5268
STAT1	10.5324	11.629	9.8918	10.8822
IFI30	0.948601	0	0.879706	6.64573
TRIM38	6.67271	8.63223	7.06156	9.55261
IRF2	7.32553	7.70141	7.05246	9.76762
MID1	9.79575	9.62366	11.8308	0
MT2A	11.2346	12.3182	7.08842	6.68664
IRF5	3.22342	1.79494	2.94673	9.69446
SUMO1	11.1317	10.6694	10.9025	10.7997
TRIM68	7.74248	7.78444	7.21607	5.55397
CD44	12.98	13.8974	5.00225	12.3163
TRIM34	2.23573	2.83996	0	1.95233
SOCS1	5.25058	4.19061	2.59216	4.74739
PIAS1	8.45278	8.66764	8.63012	8.77873
CDC37	12.2248	12.0073	11.5467	12.7273
MED1	9.5856	10.3089	10.9944	10.1015
NR1H2	10.409	9.94206	7.41363	10.2772
MX2	5.9364	3.7366	1.42223	5.55397
XAF1	0.948601	6.79103	0	7.78673
IFNAR2	6.78607	6.15543	5.77347	8.27566
IP6K2	9.8314	9.16885	9.04196	9.83272
USP18	3.98459	6.56544	8.41646	7.27361
IFIT3	9.00419	8.90509	3.67243	9.42576
IFIT1	7.04078	9.19943	6.97751	8.02818
IFIT2	7.04078	8.10182	2.78031	7.00977
RNASEL	7.02037	7.61331	7.0433	9.09149
ISG20	3.07211	3.98185	3.67243	7.64897
EGR1	5.79909	6.18011	2.94673	8.83428
STAT2	10.0876	10.5175	8.69289	9.98365
IFI35	6.41498	5.88142	5.36737	9.59343
IFNAR1	10.5864	10.5403	9.47003	11.8747
UBE2K	9.33128	10.3693	11.3935	9.66922
GPRC5B	8.39836	3.44095	7.74234	0
FOXP1	10.1641	10.122	9.77783	8.20716
RC3H2	11.7987	11.3341	11.0746	10.5695
ERBB2IP	12.913	12.8598	11.0924	12.7821
HSPA1B	9.78971	8.31234	13.2524	9.59612
HSPA1A	9.67664	8.7065	13.5538	7.41388
AIF1	1.51096	0	0.879706	8.67097
ASS1	10.7904	9.50871	7.31061	10.7951
GAPDH	14.4927	14.7187	13.858	14.3363
EPRS	13.1819	12.664	12.5054	12.6885
DAPK3	10.7821	10.6451	9.54324	10.0787
MRC1	0	0	0.879706	1.95233
SYNCRIP	12.0708	12.3017	12.2905	11.5056
AQP4	0.948601	0	4.51223	3.46728
SLC26A6	8.51258	8.56335	8.3213	10.4693
RPL13A	13.3363	13.4659	12.6258	13.4464
EDN1	7.10045	9.4565	4.84248	5.02724
STAR	0.948601	2.23266	1.81558	1.95233
DAPK1	10.3912	7.10706	9.53185	10.3488
CD58	8.59787	6.74201	6.30451	9.95678
TDGF1	0	0	0	0
RORA	1.51096	7.42945	7.92279	1.28688
LY9	0	1.15704	0	3.0321
USP17L2	0.948601	0	1.81558	0
PUM1	10.9664	10.7187	11.0678	10.4925
PUM2	9.37623	10.8167	10.5768	10.2192
VAMP8	1.91839	2.83996	6.86777	11.048
SNX4	9.97781	9.27889	9.66009	10.3135
BAX	9.56634	9.99008	9.19024	9.71925
