# Supplementary material for: Zika virus infection reprograms global transcription of host cells to allow sustained infection
Source: Emerg Microbes Infect. 2017 Apr 26;6(4):e24–. doi: 10.1038/emi.2017.9 (PMC5457678; doi:10.1038/emi.2017.9)
Supplement: Supplementary Table S4 [file emi20179x7.xls]

## Sheet: Sheet1
Supplementary Table S4 Differentially expressed genes in mock vs ZIKV treated cells, Related to Figure 4A
gene_name	CHME	BJ	293FT	THP1
PRKDC	0.558568	#N/A	-0.517183	0.567804
ATP5J2	0.0325052	#N/A	0.126188	-0.722369
CUX1	0.332505	#N/A	-0.774457	0.595832
KIAA0754	0.690317	#N/A	-0.481769	0.701473
SHANK3	0.132523	#N/A	-0.193218	0.675426
ZBED6	0.237445	#N/A	-0.145894	0.658225
PEG10	0.387033	#N/A	0.0551464	3.3497
RPL36A	-0.516369	#N/A	0.719931	0.332996
SMIM20	0.114727	#N/A	-0.0788868	-0.651083
ITGB3	-0.40627	#N/A	1.07866	0.350091
TMEM141	-0.272815	#N/A	-0.0280894	-0.631913
ETV5	-0.430226	#N/A	0.684217	0.506752
PCDHGA11	-0.780587	#N/A	-0.414367	0.70706
HIST1H3F	-0.198139	#N/A	0.0110936	-0.627628
OAS1	-1.15414	9.58143	5.30961	0.905131
NPY	5.9728	3.48889	3.73846	-8.61557
PRDM16	-2.10527	0.0246238	-0.346222	-8.61557
LPAR2	-0.341627	7.92084	-0.0173286	0.917336
KRT80	0.500481	-0.0203586	5.30203	-6.74103
MXRA5	2.84876	-0.658583	-1.84335	-6.74103
PSMB8	-0.0257904	0.438967	6.72833	-0.498396
GIPC3	3.59075	6.44631	-0.472595	0.866157
MATK	6.4068	-0.901616	-0.102619	-0.29892
LYZ	6.39451	3.4333	-0.0464664	-0.588698
OAS2	0.631068	3.81151	-6.38542	1.12261
LAPTM5	-0.442911	0.163566	-6.38542	0.414529
MMP1	-0.105212	-0.152739	-6.38542	-0.49046
DKK1	-0.241868	0.150459	0.282626	6.37289
WAS	1.10197	6.06627	6.30964	0.691938
NUP210	6.22555	0.250256	-0.263635	0.567608
SSTR1	0.639486	-0.419324	-1.02618	-6.15603
COL4A5	0.427517	-0.19789	-0.045773	-6.15603
IL1RN	0.661675	-6.06761	-4.80045	0.501767
DOCK2	0.274881	-0.0610358	6.04366	0.459581
SPI1	-5.90154	3.4333	-5.80042	0.386888
CD52	-1.17241	3.4333	-5.80042	-0.71185
MX2	0.586158	3.6687	-5.80042	1.60389
ITGAM	-2.1698	3.48889	-5.80042	0.370233
KRT7	-0.131464	0.21904	-5.80042	5.3852
C5AR2	-0.940072	5.78928	3.73846	-0.24204
UNC5C	-0.584666	5.46137	-0.533149	1.46335
CACNA1C	-0.00462956	-0.582194	-0.837807	5.36041
CD163	-2.16877	4.4307	5.32431	0.58212
VCAM1	-0.695887	3.48889	5.30203	-2.18871
PRTN3	-1.10216	3.48889	5.30203	0.57108
CLEC11A	5.22547	0.353529	0.160207	-0.236882
ALDH7A1	0.335413	-0.698659	-0.472029	-5.15605
LUM	-0.321423	0.00161738	0.185795	-5.15605
HRH3	-4.90156	-1.32995	0.287995	-5.10211
ADCY8	-0.563656	5.07649	3.71793	0.526455
MERTK	-2.75115	5.07649	-0.126641	0.430684
PIK3R5	-0.730622	-5.06763	-0.11168	0.381495
LCP2	-4.90156	-5.06763	-1.03599	0.472726
NOVA1	0.225883	-5.06763	-1.18216	-3.40843
RBM20	4.5874	-5.06763	-0.61433	-2.71346
HCN4	-0.304414	-5.06763	-0.195252	-4.09207
ELMO1	-4.90156	5.05624	0.190356	0.891023
LINGO1	-1.13676	5.05624	-0.825957	0.265205
PPAP2B	0.500247	-0.249504	0.108336	4.96602
LRRN1	0.502235	-1.86221	4.73927	4.94952
ID4	-0.0410974	0.0714391	0.272026	4.94952
MID1	0.317198	0.133541	-0.117592	4.93229
RUNX1T1	-4.90156	-0.732996	-1.16211	-2.39151
PCDH19	-4.90156	0.108504	-0.894543	4.37279
ASB18	-4.90156	-0.289008	-2.84601	0.193501
MMP19	-0.203705	-0.0882791	-4.80045	0.621253
TNFRSF1B	-0.421879	0.274278	-4.80045	0.29267
IL7R	0.391518	-0.0430196	-4.80045	0.155429
SLC43A3	-0.13521	-0.0764032	-4.80045	0.341696
SEMA6D	4.5874	0.0790804	-0.0674083	0.924176
LST1	4.5874	4.4307	0.559589	-0.8235
CNR1	-0.505619	4.49134	0.401807	0.5987
SLCO5A1	-0.325979	-0.40139	-0.395723	-4.40494
ACTA2	-0.631902	0.231953	-1.44787	4.39763
GFRA1	0.437167	0.290254	-0.280499	4.39763
THY1	-0.25938	0.191492	-1.61631	4.37279
ARL10	-0.0806352	-0.126452	-1.3375	4.37279
EMX1	3.66367	0.291436	0.833211	-4.2848
ZFHX4	0.319419	-0.281322	-1.18119	-4.21266
MX1	1.13932	4.20656	0.354822	1.10676
CREB5	0.152337	-0.0121701	-0.661042	-4.10663
SYNGR3	0.0462461	1.09678	0.273697	-4.09207
SDK2	-0.515328	-0.542242	-0.729464	-3.96195
CHI3L1	-1.02284	-0.589369	3.73846	0.40326
IL24	-0.0427296	-1.31179	3.73846	-0.411826
SEMA5A	0.46474	-0.266381	3.73846	0.94484
NCF4	3.59075	3.4333	3.73846	-0.503469
RAMP1	-0.112315	0.606742	3.73846	-0.567974
COL1A2	0.206703	0.00303122	3.71793	0.169199
PIK3CG	-0.136725	3.4333	3.71793	0.384694
SH3BP4	0.233936	-0.0600997	-0.322373	-3.69786
PROX1	3.66367	-0.951143	-0.7272	0.608531
MLXIPL	3.59075	1.00141	-0.149745	0.823361
CRIPAK	3.57572	-1.891	-1.1983	0.185505
HOPX	-1.21351	3.48889	-0.492882	-1.07979
BTK	1.20779	3.4333	-0.142123	-0.464178
MSR1	-0.367599	3.4333	0.969237	-0.318999
MAMDC2	-0.09718	0.634407	-1.68408	3.39561
CNN1	0.148877	0.328907	0.628631	3.39561
XIRP1	0.881924	-1.72665	-3.35077	0.950958
LMOD1	-0.522781	0.442464	-0.440016	3.3497
KIF5C	-0.209643	0.619736	-0.0581768	-3.32798
CYP46A1	1.53635	1.68969	0.371092	-3.17678
KIF21B	0.0333634	3.1592	0.06644	0.514265
LPHN3	0.668705	-2.86578	-0.10518	0.249986
IL8	-0.195687	-0.510656	-2.84335	-0.759422
AUTS2	0.234553	-1.0778	-1.04425	-2.78709
CTD-3088G3.8	-0.179974	-1.73553	-1.38306	-2.78387
DIP2C	0.342592	-0.033156	-0.0165371	-2.69401
MT-ND6	0.10501	0.789767	2.66994	-1.69752
FLNC	0.680109	-0.18623	-0.019039	-2.39374
IGSF9B	-0.625544	-0.610986	-0.890797	-2.37051
ACAP1	-0.334668	-0.273103	0.463293	-2.34396
SLC1A3	0.026347	2.29187	-0.0390104	0.276513
CCDC88C	1.64304	-2.29097	-0.115931	0.420543
NCKAP1L	-1.88454	-0.302968	2.28806	0.318938
ST14	0.0588747	-2.2788	-0.549135	0.337999
IFIH1	0.0889395	2.25582	-0.141529	0.499127
TERT	0.375962	-0.331717	0.061704	-2.25229
GYPC	-2.16877	0.180686	0.0578379	-0.374661
MMP9	-2.12727	1.26234	-0.712083	0.285399
TUBB4A	-0.547768	-0.331717	-1.61151	-2.12171
THBD	-2.08551	-0.72731	-0.253353	0.467922
MT-CYB	-0.190353	0.483893	2.07078	-1.00982
IFIT1	0.733732	2.05465	-0.0606624	0.73886
GPRC5A	0.381373	-0.0572162	-0.637492	-2.04654
EVI2A	0.545481	0.432808	-2.04046	-0.610307
EPPK1	2.02471	-1.11375	-0.646863	-1.24394
EGR2	2.02044	0.0246668	-0.189136	0.427317
MT-ND5	0.0835632	0.567864	2.0192	-1.16264
PRKCD	1.2211	-1.99114	-0.894459	0.413979
MDK	-0.100155	-0.0524536	-0.109649	1.98957
COMP	-0.136711	-1.2619	-1.03925	-1.97646
MT-ATP8	0.0818921	0.716758	1.96964	-1.83784
ILDR2	0.581752	0.68247	-0.275537	-1.96607
FOSL1	0.104058	-0.0220373	1.964	0.766156
GAS7	-1.94419	-0.044558	-0.164311	0.30184
POLR2A	0.162054	-0.204026	-1.87211	0.400858
MT-ND1	-0.174586	0.770024	1.81358	-1.26442
COL5A1	0.203194	-0.00991026	-0.172898	-1.79947
KMT2D	0.211939	-0.517376	-1.79141	0.374779
CASP4	-0.582906	0.0262017	1.77288	-0.427133
GPRIN3	-1.75577	0.39971	-0.461149	0.731539
VAMP8	-1.75577	-0.285951	-0.13878	-0.67528
ZNF385A	0.132537	1.57153	-1.7531	0.552001
WNK2	-1.72177	0.285196	-0.724386	-0.580796
GLI3	0.618381	-0.227578	-1.28866	1.69744
REXO1L1	0.301807	0.437508	-1.69257	-1.69662
PLEKHH1	-0.608973	-0.648367	-0.165383	1.68163
MT-ND4	-0.111882	0.427061	1.66096	-0.869734
RMI1	-0.0847928	-1.00289	-1.62872	-0.687812
SLIT2	-0.216305	-0.366502	-0.566218	1.61162
PARP9	0.464091	1.60496	-0.184164	0.565274
RAPH1	-0.021561	-0.0524204	-1.58882	-0.297096
FUS	0.331087	-1.58081	-0.329465	-0.0545556
A2M	-1.5784	-0.139751	-1.32871	0.324724
MT-CO2	-0.397047	0.277142	1.5778	-0.419185
OLFML2B	-0.236214	-0.123805	0.311177	1.56808
SMG7	0.456143	-1.02752	-1.55346	0.290143
TNFSF15	-1.17197	1.53428	-0.625955	0.447395
ALPK3	-0.118396	1.52534	-1.10102	0.609291
IL4I1	-0.367599	-0.293622	-1.51955	0.353017
FRAS1	0.281831	-0.479213	-0.757424	-1.51572
PCLO	1.40524	-0.225452	-1.49215	0.877466
SDHC	0.129896	-1.48126	-0.542858	-0.169498
SLCO3A1	0.254998	-1.47132	-0.63527	-0.262438
C3	-0.0454665	-0.340418	-1.45745	0.452473
PLBD2	-0.168274	0.222324	-1.45174	0.248139
SMARCD3	-0.0965059	0.198779	0.219435	-1.44146
MT-ATP6	-0.252061	0.216881	1.43728	-0.620797
SRCAP	0.177848	-0.327813	-1.43052	0.418882
SORL1	-1.42376	-0.0662354	-0.445376	0.215785
MT-ND4L	-0.0744306	0.722926	1.42143	-1.08148
DSP	0.00362152	-0.122256	-0.370085	1.41934
C1orf226	-0.82192	0.169834	-1.41779	0.0694358
ONECUT2	0.844335	-0.315169	-0.985761	1.39786
EP400	0.508587	-0.811614	-1.39657	0.800827
CFD	-0.570028	1.39524	0.270549	-0.61352
RERE	-0.0374192	-0.398216	-1.39426	-0.102166
CYFIP2	-0.587137	0.0491345	-0.47019	-1.39149
QDPR	0.230437	-1.39004	-0.640424	-0.522426
ADAM12	0.275467	-0.0226244	-0.179689	-1.38425
IGF2BP1	-0.140735	-0.264865	-0.594233	-1.38425
MT-ND2	-0.242396	0.560631	1.38066	-1.3225
NOVA2	0.0804315	-1.32995	-1.1529	-1.36923
RHPN1	1.36635	-0.829382	0.715664	0.108309
PLCG2	-1.36446	-0.65849	-0.452619	0.568483
STX16	0.11789	-1.2713	-1.34522	-0.0586111
ATN1	0.1306	-0.325856	-1.14905	1.33363
COL12A1	0.543936	-0.227663	-0.523826	1.32636
MBD6	0.128429	-0.305501	-1.10722	1.31939
FILIP1L	-0.0115303	0.0280234	-1.30525	0.70583
CSF1R	0.117563	-1.30299	0.698861	0.53883
ABCC3	-0.220639	-0.137293	-1.30094	0.428755
KDM6B	0.310101	-0.588106	-1.29714	0.405866
ZFHX3	0.133436	-0.445812	-1.28884	0.0967635
RFX7	0.342536	-0.218466	-1.28654	0.70148
ATF7	-0.15614	-0.531292	-1.28508	0.905678
CTSH	-1.27934	0.363111	-0.289857	-0.303958
VAV3	-1.16718	1.27226	0.0184457	0.257662
PHF16	0.0336656	-0.413688	-0.469974	1.26745
KIAA1199	-0.45926	-0.337322	-1.2627	0.433477
CHERP	0.345951	-0.571332	-0.709469	1.26086
USP14	0.375603	-0.792587	-1.2456	0.0790873
LGALS9	-0.174232	0.823725	-1.2328	0.444609
KIF20A	0.163855	0.242132	0.0677992	1.23206
TOP1	0.313737	-0.549632	-1.23012	-0.0696299
POM121C	0.381142	-0.350626	-1.22842	0.439547
ARMCX4	0.309568	-1.22734	-0.701558	0.700171
NFIC	0.370448	-0.427906	-1.2252	-0.0411676
NEIL3	0.127412	0.0432596	0.0704246	-1.22332
UCP2	-0.0663055	-0.0269073	-0.878011	1.21645
MT-CO1	-0.372926	0.407801	1.2115	0.568356
FCER1G	-1.20089	-0.571541	-0.0464664	0.319126
TMEM56	0.393829	0.577607	-0.178718	-1.19327
42616	1.19286	-0.168027	-0.590496	-0.172461
CIT	0.294517	-0.120092	-0.222102	1.19055
SPEN	0.326435	-0.393811	-1.18843	0.75326
EIF4E3	1.18018	-0.372099	-0.739697	0.0436049
EVI2B	1.1798	0.0519323	-0.817871	0.838768
TCF7L2	0.310214	0.0670965	-1.17646	0.0171512
SRRM2	0.346101	-0.706929	-1.17322	0.759277
WDFY4	-1.17301	-0.708919	-1.04596	0.574202
PIK3CB	0.124217	-0.466687	-1.17276	0.0693577
DOCK8	-1.17274	-0.881099	-0.48618	0.613207
ARID1A	0.444364	-0.382666	-1.16763	0.771243
MT-CO3	-0.483528	0.332584	1.16502	0.296326
CD14	-0.225551	1.16183	-0.0394213	0.396824
CCNK	-0.0803625	-0.243562	-1.16154	-0.0180263
SON	0.293071	-0.723822	-1.15683	0.470722
FAM65A	0.021148	0.106747	-1.15316	0.571752
RUNX2	0.267537	-0.0673458	-1.15099	0.620018
NFAT5	0.43966	-0.343844	-1.14972	0.487456
EMR2	-1.14824	-0.364667	-0.534499	0.464572
LOX	-0.00974946	-0.744334	-1.14572	-0.0312525
ANP32B	0.148111	-1.13787	-0.775842	-0.152518
DACH1	-1.13676	0.291436	-0.734726	0.876227
SAMD9L	0.310208	0.605978	1.1351	0.817305
LRP1	0.612687	-1.13485	-0.942207	0.483834
MXRA8	0.329841	0.15374	0.375647	-1.13408
MAP1B	0.511571	-0.208716	-0.825402	1.13347
GBP1	0.0347705	0.44	1.13038	0.322612
CCDC88B	1.12953	0.917364	-0.0559382	0.499982
PGF	-0.522258	0.11458	0.204213	-1.12595
WASF1	0.0503623	-0.223119	-0.13366	1.11912
ABCA1	0.427217	0.0868795	-0.412338	1.11647
DSG2	0.202367	1.11575	-0.639198	0.664544
SRGAP1	-0.0349331	-0.372842	-1.10701	0.641663
TRANK1	0.994442	-0.399185	-1.10689	0.696989
HIC2	0.11528	-0.253807	-0.0461373	1.10425
KIRREL	0.258385	-0.120589	-0.170265	-1.10401
MKI67	0.486746	-0.308107	-1.10379	0.70932
HIST1H4K	-0.215699	-0.293461	0.944574	-1.10185
EYS	0.373346	-0.53964	-1.10182	0.317104
NDUFB1	-0.193824	0.247597	0.307615	-1.09876
ZFP36	0.484796	0.45087	-0.883995	1.09444
RGCC	1.08462	0.178984	0.153422	-0.483131
TICRR	0.210858	-0.40135	-0.335188	1.0797
BCORL1	0.296745	-0.757804	-1.06212	1.07842
QSER1	0.210018	-0.30126	-1.0745	0.28313
ZNF804A	-0.155282	-0.164103	-0.147653	1.0713
CCDC107	-0.301617	0.793663	0.67975	-1.07121
TRIM14	0.305545	0.495539	-0.312192	1.06672
SEPHS2	0.0718812	-1.06548	-0.264883	-0.237201
OAS3	-0.141991	1.06431	-0.555234	0.962379
HIVEP3	1.0612	-0.384705	-0.99285	0.557951
DAP	0.0369928	-0.718756	-1.06116	0.149206
EP300	0.227756	-0.205859	-1.06058	0.637661
HIPK2	0.309735	-0.625363	-1.05938	0.779606
CRYL1	-0.43426	0.198613	-0.196736	-1.05728
ADNP	0.0976462	-0.373078	-1.05562	0.360327
UBL5	-0.0398895	0.215833	0.122584	-1.05543
LONRF2	0.192572	-1.05224	-0.481312	0.11331
ZMIZ1	0.390512	-0.341642	-1.04632	0.712698
PEX7	-0.255518	0.748703	0.231802	-1.04614
TRIM22	-0.129173	0.434865	-1.04583	0.664432
HIST1H3C	-0.236828	0.0989851	-1.04583	-0.275674
DUSP23	-0.573676	0.0782336	-1.0426	-0.650683
PML	0.1751	-0.160621	-0.126369	1.04094
PTGS1	-0.644067	-0.142391	-1.03922	0.245791
PLCD4	0.588294	-0.369897	-1.03665	-0.611873
MRPL43	0.0243427	0.307209	0.0673465	-1.03589
LMLN	0.0584856	-0.299326	-1.03561	0.430558
TPP1	0.257872	-0.0224647	-1.03522	0.802606
HIST1H4D	-0.152344	0.0267876	0.0726045	-1.03381
BHLHE22	0.84447	-0.302968	1.03338	0.314259
RAC2	0.358085	0.505288	-1.02618	0.33668
CDCP1	-0.343454	-0.633539	-1.02606	0.501
KMT2A	0.499472	-0.311381	-1.02449	0.962319
TCIRG1	-0.0568849	0.0708318	1.01924	0.36866
FYCO1	0.614388	-0.997829	-1.01859	0.480937
NAV1	0.389244	-0.434175	-1.01476	0.169217
CENPF	0.428629	0.0331987	-0.128528	1.01437
PTPN12	0.130599	-0.702446	-1.00829	0.0962594
MAMDC4	-0.0337778	-0.271783	1.00766	0.0797912
PEAK1	0.426369	-0.604455	-1.00276	0.0612841
AHNAK2	1.00267	-0.515055	-0.720991	0.800472
NCOA6	0.596792	-0.433023	-1.00032	0.728666
PTRHD1	-0.249669	0.262846	0.0330155	-0.999959
IGFBP3	-0.00836932	0.230513	0.999706	0.0507008
GSE1	0.30121	-0.585559	-0.445847	0.998512
HPRT1	-0.0138153	-0.997644	-0.800698	-0.225606
INCENP	0.336771	-0.0505206	0.0212812	0.997269
RPRD2	0.216391	-0.0227392	-0.640668	0.993833
PLEKHG2	0.149594	-0.180335	-0.384327	0.991648
MTUS1	0.989179	-0.755482	-0.307983	0.458611
ROMO1	-0.075124	0.253884	0.113754	-0.984935
SCAF4	0.238971	-0.527357	-0.983987	0.735197
ZMYM3	0.143709	0.114953	-0.304417	0.980664
ZNF32	0.128726	0.291445	0.0553603	-0.977928
HTRA1	-0.228095	0.142657	0.118404	-0.976435
PRRC2C	0.350714	-0.165292	-0.97561	0.905141
SGCB	0.121215	-0.335077	-0.488787	0.974898
PRR12	0.317631	-0.685012	-0.969599	0.691106
NIPBL	0.330505	-0.735576	-0.968047	0.245502
HIST1H4C	-0.167274	0.102112	0.0236082	-0.96728
PMVK	0.152798	-0.966517	0.098145	-0.308098
MAP2K3	0.0824188	-0.694475	-0.960111	0.137905
LAMTOR4	-0.149164	0.18265	0.00561578	-0.959703
EPHB4	0.301394	0.0660893	0.0504697	-0.959237
C21orf67	0.00976938	0.957657	-0.230903	0.325375
ZMIZ2	-0.168097	0.0965952	-0.289224	0.957414
RPS18	-0.104699	0.181039	0.0711524	-0.956305
PHACTR4	0.148783	-0.129078	-0.438819	0.955746
S100A6	-0.0449636	0.172739	0.954948	-0.633533
RUNX3	-0.128526	-0.954706	0.058862	0.391105
PTP4A1	0.125626	-0.716215	-0.950147	-0.0399866
NSRP1	-0.0840151	0.291146	0.0752364	0.949347
CHAMP1	0.264178	-0.061881	-0.945249	0.92828
SEC22A	-0.17633	0.0496965	0.0121887	-0.944383
RPS10	0.0521097	0.321332	0.187609	-0.943421
EFNA5	0.0959195	0.282017	-0.448254	-0.940413
ZFP36L1	0.0925546	-0.03629	-0.937569	0.560072
TBC1D7	-0.0627878	0.0588305	-0.185393	-0.936554
FOS	-0.00689443	0.935668	-0.15153	0.379932
ADAMTS5	0.173789	-0.597037	-0.580816	-0.934117
C15orf52	-0.211832	-0.722775	0.132767	-0.934117
NUDT2	-0.145523	0.259679	0.3078	-0.932362
CREB3L2	0.100232	-0.241061	-0.931423	0.862765
SEC63	0.149348	-0.535433	-0.930854	0.133406
PCBP2	0.0498729	-0.0394607	-0.930655	-0.0776712
EPB41L1	0.56542	0.0696153	-0.606419	0.925371
RPS3A	0.0716386	0.0568243	0.182141	-0.925283
SMNDC1	-0.0692168	-0.559095	-0.923654	0.211895
IFI27L2	-0.0866673	0.0599804	0.280177	-0.922902
VDR	0.0697603	0.132901	-0.266427	0.921967
PTPN14	0.482055	-0.496573	-0.921377	0.781141
RPA1	0.301645	-0.92135	-0.312033	-0.00286049
GPC4	-0.109011	-0.918726	-0.607676	0.293356
NAF1	0.302576	-0.53126	-0.915763	0.158439
GATAD2B	0.435851	-0.336468	-0.913901	0.688697
C10orf12	0.404083	-0.280715	-0.911992	0.822102
POLE4	0.046121	0.144001	-0.034875	-0.911361
PROSER1	0.0222151	-0.151591	-0.910188	0.581934
R3HDM1	0.0828385	0.0472192	-0.909403	0.451483
STXBP1	0.356631	-0.47031	-0.909292	0.54331
PIK3CD	0.228928	-0.00458767	0.172865	0.908914
KMT2C	0.26337	-0.360587	-0.908859	0.600549
DISP1	0.0169106	-0.202555	-0.164618	0.906336
MED30	0.0862888	-0.0616118	0.114391	-0.90188
CNOT6	0.4097	-0.62567	-0.901449	0.216297
POP7	-0.153285	0.0862646	0.115404	-0.901293
UQCR11	-0.0467395	0.0333382	0.00254441	-0.899858
MRPL13	-0.0403306	0.134612	0.148299	-0.897719
AFF1	0.423667	-0.127465	-0.636419	0.89763
USE1	0.147873	0.0929088	-0.116306	-0.897247
MED25	0.173914	-0.013439	-0.11779	0.896705
KCNMA1	0.196644	-0.567333	-0.895793	0.00351517
RNF213	0.597327	-0.100319	-0.546344	0.893684
MRPL54	-0.0499691	0.432125	-0.0739844	-0.892966
NXT1	-0.125165	0.128621	0.0132373	-0.891193
ASAP1	0.256447	-0.144502	-0.890035	0.615955
MYRF	0.310313	0.889707	-0.0754236	0.616392
SF3A2	0.226043	-0.0850332	-0.270988	0.886891
BRPF3	0.0173829	-0.406634	-0.68445	0.88531
NDUFA13	-0.270105	0.0731926	0.0311758	-0.882792
TMEM18	-0.281394	0.191012	-0.00433495	-0.878327
MKL2	0.529037	-0.530769	-0.878081	0.644555
NAV2	0.216505	-0.412628	-0.728367	0.877634
ARHGAP30	-0.510813	-0.87757	-0.656714	0.301193
EEF1B2	-0.168223	0.167029	0.163397	-0.877384
PGAP1	0.502183	-0.66673	-0.660552	0.876348
EHD2	0.133854	0.00422457	-0.875667	0.705651
TACC3	0.150168	-0.455493	-0.277997	0.875201
FBRSL1	0.0429099	-0.241395	-0.207877	0.874243
ZNF704	-0.873706	-0.465335	-0.415279	0.0339561
IGFBP4	0.243173	-0.873367	-0.566517	-0.0502305
IQSEC1	0.392845	-0.00264869	-0.871453	0.458614
SUZ12	0.0244028	-0.780713	-0.871051	0.216341
NPM3	-0.163286	0.301983	0.128279	-0.870131
HSBP1	-0.0627247	0.121249	0.127268	-0.869425
CD4	-0.846144	-0.869347	0.0453147	0.680152
BCL3	0.868769	0.119262	-0.207206	0.441494
FBLN1	0.291374	-0.42191	-0.617027	-0.867775
FAM122B	0.239071	-0.340769	-0.867395	0.165847
AFF3	-0.572086	0.164005	-0.761898	-0.866919
SIVA1	-0.156181	0.308711	-0.0712679	-0.865676
PHF5A	-0.170155	0.112441	0.138868	-0.864815
ABL2	0.362161	-0.245138	-0.86382	0.451792
RSL24D1	-0.238916	-0.0389964	0.304232	-0.863701
PABPC1	0.265195	-0.677744	-0.863054	0.393658
SKI	0.386232	-0.324062	-0.861636	0.461646
CYP51A1	-0.421137	-0.351539	0.167868	-0.861043
KDELR3	-0.280024	0.16643	-0.0794664	-0.857679
COX7B	-0.0728593	0.0259587	0.126315	-0.851576
CREBBP	0.215704	-0.299413	-0.849834	0.506809
PARP10	-0.0871189	0.849098	-0.087318	0.397804
FAM98B	0.193356	-0.653503	-0.846352	0.151031
PPTC7	0.318871	-0.648637	-0.845984	0.124401
FUOM	0.31517	-0.19211	0.184638	-0.843555
NCOR2	0.0879366	-0.795813	-0.843248	0.271459
PRADC1	0.0213866	0.325027	0.150631	-0.840469
PDE4A	0.412082	-0.778968	-0.838835	0.715549
RAB32	-0.0783444	0.196241	0.185682	-0.838377
INO80D	0.619241	-0.277802	-0.836636	0.54466
SNRPG	-0.208326	0.113931	0.152972	-0.83625
GRIN2D	0.233219	-0.538568	-0.835675	0.640943
ANPEP	0.0492019	-0.182336	0.835585	0.616631
POU2F1	0.521199	-0.303178	-0.835418	0.589172
TNC	0.23921	-0.115884	-0.112121	0.833835
CBFA2T2	0.335702	-0.832658	-0.346549	0.0492496
AAK1	0.185624	-0.222376	-0.831877	0.629667
CLSTN2	-0.831658	-0.0616129	-0.330768	0.498555
GTPBP8	0.0526329	0.0880359	0.120222	-0.831155
42435	0.288326	-0.477238	-0.830878	0.192301
HNRNPD	0.183384	-0.680402	-0.830574	0.160505
MBTPS2	0.0157453	-0.612477	-0.83027	0.386065
RPL39	-0.0756471	0.159261	0.0108459	-0.829471
SMG1	0.44622	-0.369879	-0.828879	0.472815
PCBP1	0.0143331	-0.828441	-0.739013	-0.177165
PRRC2A	0.319152	-0.201257	-0.511976	0.825928
TNS1	0.311018	-0.471812	-0.82508	0.524084
TIMM8B	-0.276419	0.310074	0.180587	-0.824634
PLAGL2	0.142936	-0.115824	-0.822132	0.373475
TENM3	0.410473	-0.091705	-0.475534	0.821474
MLLT1	0.202081	-0.205826	-0.0349525	0.821042
LAT2	0.820975	-0.183274	0.073541	-0.279438
SETD1B	0.40484	-0.294549	-0.820697	0.483893
KIAA1958	0.599301	-0.175662	-0.819874	0.0715138
LSM1	-0.302039	0.344807	0.333682	-0.819114
ZNF592	0.00247617	-0.12027	-0.411815	0.818008
ADAMTSL1	0.251568	-0.0303982	-0.817871	-0.415177
ZNF92	-0.157524	0.122103	0.0148141	0.81673
KIAA1522	0.163471	-0.425174	-0.445729	0.816443
SYNE1	0.579918	-0.181169	-0.203762	0.815862
HCFC1	0.353731	-0.288201	-0.559118	0.814538
NME1	-0.163987	0.138189	0.105118	-0.814338
HELZ2	0.633649	0.814262	-0.116953	0.782785
CISD3	-0.0228505	0.0777577	0.207081	-0.813324
ZNF124	-0.031357	0.0747548	0.181444	-0.811129
FAM189B	0.392037	-0.809716	-0.789008	0.39536
TPT1	-0.137891	-0.157593	0.0287047	-0.809375
RPS7	-0.103865	0.145101	0.160291	-0.809251
COX5B	-0.119099	0.312596	0.117979	-0.809161
RPS14	-0.104859	0.205323	0.0955491	-0.807721
TANC2	0.398897	-0.215907	-0.653099	0.807125
TMEM14B	0.0661944	0.0914367	0.0598203	-0.806416
FIS1	-0.107672	0.176338	0.000639113	-0.806008
IGF1R	0.410956	-0.247222	-0.488312	0.804945
PSKH1	0.149223	-0.803298	-0.600005	0.108375
PPARGC1B	0.538612	-0.803022	-0.618123	0.422818
ZMAT3	0.394055	-0.316103	-0.802806	0.264572
LRRC45	0.063693	-0.0251713	0.390086	0.802726
AHNAK	0.802525	-0.330476	-0.714035	0.649209
DTX3L	0.411345	0.802319	-0.299392	0.480859
TGFBI	-0.257039	0.200782	0.800079	0.370483
ATHL1	-0.482005	0.0561077	0.379254	0.799792
RPS16	-0.0793584	-0.104089	0.272335	-0.799492
RPL35	-0.0450226	0.228426	0.0806274	-0.79766
SRP68	0.302478	-0.797308	-0.691884	0.11624
CENPE	0.230652	-0.0413186	0.0703009	0.796927
MRPL14	-0.0778284	0.190395	0.1168	-0.796849
MDC1	0.182311	-0.18409	-0.796752	0.39227
TAGLN	-0.188033	0.238251	-0.000255341	0.796645
RRAGC	0.248736	-0.219425	-0.796055	0.116652
PRLR	0.266424	-0.139449	-0.292919	0.794683
LSM10	0.0494486	0.0464083	0.133948	-0.793334
SCOC	-0.0486636	0.011962	0.115149	-0.792791
CBLL1	-0.071392	0.119239	-0.0644541	0.792595
NID1	0.180929	-0.182077	-0.402495	0.791968
CD9	-0.239115	0.0949799	0.117513	-0.789786
COX7A2	-0.119306	0.359039	0.141235	-0.789583
CD37	0.496709	-0.142511	-0.371423	0.789331
COPRS	-0.143736	0.286118	0.075221	-0.78855
ASPM	0.333691	-0.0784854	-0.107988	0.788406
WIZ	0.150823	-0.0705928	-0.258407	0.787807
BST1	-0.209103	0.477125	0.735178	-0.787446
PALLD	0.396943	-0.1593	-0.454931	0.786712
YLPM1	0.341767	-0.421756	-0.785937	0.367172
NOTCH1	0.450864	-0.130476	-0.241043	0.785793
CIC	0.256341	-0.117754	-0.104608	0.785416
ZYX	0.0792259	0.0651148	-0.362523	0.784213
TIMM10	-0.154023	0.282674	0.226671	-0.784044
NIPSNAP3A	0.00469986	0.0221152	0.0974461	-0.783968
FIGN	0.226825	-0.00841074	-0.783755	0.279188
FAT4	0.783085	-0.148428	-0.612563	0.693165
ROBO1	0.143942	0.00630321	-0.291883	0.782624
NR2F2	0.340443	-0.290471	-0.677002	0.781922
COMMD8	-0.163872	0.0800618	0.070595	-0.781844
SERPINE1	-0.352371	0.0979396	0.781128	0.1202
TMEM256	-0.0413693	-0.0573964	0.212149	-0.779903
UBR4	0.588401	-0.367531	-0.778917	0.725655
HECTD4	0.371316	-0.308099	-0.778659	0.408146
RPS6	-0.0963535	0.155487	0.0803456	-0.778405
CTDNEP1	0.293344	-0.106791	-0.777033	0.213095
LOXL2	-0.0336902	-0.31884	-0.236568	0.776858
USP42	0.268029	0.132495	-0.297963	0.776384
PTPRJ	0.1858	-0.297984	-0.774073	0.356775
CABIN1	0.303108	-0.0876353	-0.253264	0.773871
SOGA1	0.511052	-0.206056	-0.773627	0.451126
DST	0.772929	-0.250164	-0.574627	0.703273
GNG11	-0.0349802	0.0181036	0.453066	-0.772661
TRRAP	0.438091	-0.427264	-0.772268	0.452675
UROS	-0.0284145	0.118439	0.00560396	-0.771632
ERH	-0.111741	0.193549	0.167624	-0.771176
RPL34	-0.0692139	0.118329	0.242099	-0.771153
RAB40B	0.316617	-0.15741	0.13823	-0.770508
DDIT3	0.0387424	0.407752	0.568254	-0.769849
NFIA	0.377024	-0.167677	-0.768859	0.217444
MGRN1	0.142114	-0.237129	-0.768841	0.354807
GPNMB	-0.00551286	0.0536135	0.768618	0.28883
EPAS1	0.110137	-0.0734968	-0.327784	0.768096
TRIP4	0.156561	-0.768076	-0.294389	-0.147001
FAM96B	-0.0488291	0.191021	0.11483	-0.767681
LSMD1	-0.0470343	0.263386	0.0664862	-0.766139
SERPINB6	-0.0286489	0.0108554	-0.0527733	-0.765718
PODXL	0.0499076	-0.765635	-0.479613	0.389914
KIAA0895L	-0.397243	0.0302244	0.764709	0.223455
HAS2	-0.569138	-0.628697	-0.762638	-0.172412
DGKH	0.0854984	-0.330181	-0.762435	0.469933
PTCH1	-0.405024	-0.232293	-0.512556	0.761884
FOXRED2	0.291142	0.062429	-0.477614	0.761333
CSF1	0.182496	-0.00374741	0.0301612	0.760989
FLYWCH2	-0.085166	0.0767649	0.0693755	-0.760543
SAP130	0.29983	0.11688	-0.587572	0.759839
ALKBH7	0.0465661	0.141625	0.390776	-0.758792
NDUFA1	0.0572305	0.239941	0.172085	-0.758654
TARDBP	0.180825	-0.758394	-0.50735	0.224151
MYL6	-0.108893	0.192943	0.0717804	-0.758249
PACS1	0.21996	-0.17497	-0.758139	0.571385
GYS1	0.0617858	-0.0821535	-0.239936	0.757322
GSTO1	-0.16836	0.0704291	0.0674461	-0.756062
TNRC6B	0.475349	-0.271612	-0.56241	0.755675
POLB	-0.0697952	-0.186243	-0.0227756	-0.755604
ARHGAP1	0.0460119	-0.167298	-0.170023	0.755152
C10orf76	0.18261	-0.75501	-0.18427	0.092954
FUNDC2	-0.0673324	-0.112117	0.00299169	-0.754955
CHTF8	0.215825	-0.75442	-0.0754046	-0.0249082
SH3PXD2B	0.166008	-0.26021	-0.258971	0.754138
POLR2F	-0.0499993	0.250423	0.11837	-0.753753
MPC1	0.0544998	-0.0440483	0.204299	-0.75338
SELT	-0.0544388	-0.0187135	0.06243	-0.753355
PARP14	0.393569	0.752718	-0.0106497	0.502336
CHCHD2	-0.11791	0.15237	-0.0282455	-0.752661
CBL	0.387743	-0.1684	-0.577353	0.751801
CGNL1	0.531085	0.750713	-0.121701	-0.385664
WNK1	0.341984	-0.3608	-0.748553	0.720441
SNRPD2	-0.0133937	0.233301	0.138497	-0.748499
DLGAP4	0.134599	-0.312717	-0.748244	0.523646
PDCD10	-0.0898093	0.0634305	0.266539	-0.74801
MBNL3	0.160616	-0.391752	-0.500039	0.746717
POGZ	0.00988818	-0.0448218	-0.568257	0.745922
PFDN5	-0.162589	0.138888	0.191661	-0.745325
NUP214	0.156011	-0.00462931	-0.603646	0.744161
TBCA	0.055192	0.186198	0.258976	-0.744049
EIF5B	0.173018	0.0475602	-0.301	0.743943
RNF26	0.186268	-0.57668	-0.743664	0.351693
DAG1	0.200574	-0.0143688	-0.245688	0.743159
C18orf54	0.380935	-0.588488	-0.741215	-0.334784
DOT1L	0.165842	-0.133081	-0.248904	0.740432
WIPF1	-0.011798	-0.256807	-0.739923	0.562792
RPS29	-0.185255	0.180471	0.154565	-0.737858
PGRMC2	0.0621203	-0.426523	-0.7373	0.0829577
TET2	0.159151	-0.254267	-0.200754	0.7369
CCNYL1	0.251365	-0.736827	-0.700375	-0.0593294
EIF1	0.00609732	-0.736011	-0.495518	-0.0752403
MYO18A	0.735679	0.129213	0.032029	0.424853
MAML2	0.226234	-0.0442136	-0.735357	0.589033
PIP5K1C	0.290068	-0.160017	-0.479723	0.734986
AHDC1	0.599377	-0.733834	-0.549845	0.613781
TFCP2	0.021499	-0.732314	-0.190768	-0.0433242
PDE6D	-0.219179	0.184661	-0.0721636	-0.731945
DNPH1	-0.000982685	0.430335	0.0501816	-0.731735
MRPL11	-0.206593	0.204206	0.0968399	-0.731671
PSME4	0.102012	-0.365304	-0.731567	0.388022
RPL36	-0.084052	0.344581	0.0888089	-0.731563
SERTAD2	0.240029	-0.122734	-0.730537	0.676476
RPL41	-0.271602	0.135636	0.529036	-0.729796
COL7A1	0.119955	-0.0878979	0.729498	0.654709
AKNA	0.282301	-0.17778	-0.728394	0.656837
SCD	-0.241906	-0.161907	-0.193149	0.727031
CKS2	-0.141047	0.14313	0.283433	-0.726761
ATXN2L	0.0185945	-0.15035	-0.726556	0.448445
HTT	0.495087	-0.552939	-0.725982	0.531054
ERC1	0.371048	-0.372462	-0.725856	0.217607
NF1	0.421805	-0.239422	-0.725719	0.513972
MED12	0.276506	-0.234268	-0.311303	0.7257
TLE4	0.121441	0.129782	-0.0361115	0.725601
LPP	0.504318	-0.24465	-0.725497	0.493278
SLC9A8	0.0387518	-0.214437	0.00618335	0.725385
EGFR	0.383129	-0.299807	-0.396226	-0.724901
DPY30	0.0656528	0.217612	0.160889	-0.724283
EPHX4	-0.124572	0.441766	0.0358926	-0.72404
PRPF8	0.376931	-0.423912	-0.723507	0.492156
ZNF618	0.411766	-0.722967	-0.686699	0.386733
BCL6	0.228231	0.0417032	-0.23326	0.722878
CRLS1	-0.125119	0.125075	0.158704	-0.722636
FAM193A	0.0414489	-0.271149	-0.292955	0.722489
NDUFAB1	-0.0775336	0.106046	0.201044	-0.722041
CNOT4	0.0529294	0.123939	-0.411178	0.721899
INPP5D	-0.721697	-0.608973	-0.0359974	0.503158
SAMD9	0.344383	0.435876	0.231561	0.721142
FMNL1	-0.0834219	-0.721103	0.154319	0.606949
ID3	-0.0144504	0.277753	0.173747	-0.720238
SEMA6A	0.0190055	0.207279	-0.71931	-0.219082
KIAA1671	0.365093	0.0321638	-0.509121	0.718559
BMPR2	0.259796	-0.369558	-0.718144	0.457862
WWTR1	0.0917917	-0.470242	-0.717137	0.108927
SMARCD1	-0.0197837	-0.0282116	-0.15199	0.716739
HIST2H2AC	-0.231377	0.137777	0.13925	-0.716075
PITPNB	0.112792	-0.715599	-0.501543	0.0191601
STRA13	0.0423666	0.374406	0.121558	-0.715186
RAVER1	0.214784	0.135291	-0.670263	0.715094
MZT2B	-0.0149868	0.226414	0.00839144	-0.71469
NBEA	0.714465	-0.14434	-0.673882	-0.632766
RPS21	-0.0777348	0.127805	0.252159	-0.714458
GBF1	0.197673	-0.107736	-0.311553	0.713683
MACF1	0.712738	-0.265044	-0.603393	0.622223
TGFB1	0.0452091	-0.467957	-0.483986	0.712417
UBA7	-0.627755	0.105602	-0.712083	0.575564
PURB	0.316411	-0.414773	-0.711966	0.298285
AXL	0.172978	0.00271035	0.548461	0.711013
PER2	0.710045	0.353176	-0.17955	0.591679
KIFC2	0.0858001	-0.0209064	0.708658	0.430976
ARHGAP17	0.158768	-0.307002	-0.708135	0.301448
MRPL41	-0.096754	0.353684	-0.0431797	-0.708085
ATG2A	-0.0158203	-0.0843652	0.0165591	0.707857
CLEC16A	0.123768	0.0158437	-0.411406	0.707486
LSM6	0.00839272	0.244687	0.11536	-0.707389
GUK1	-0.045038	0.119513	0.0170771	-0.707123
HRSP12	0.347791	0.231424	0.386559	-0.706943
MKL1	0.123644	-0.0876691	-0.181378	0.706808
HIGD1A	-0.154145	0.0670394	0.139315	-0.706805
BAZ2A	0.270876	-0.202422	-0.41095	0.706132
ZXDC	0.0762229	-0.207656	0.0366634	0.706111
OSBP	0.154273	-0.434511	-0.706037	0.295562
ZNF689	-0.122056	0.258353	0.152686	0.70597
KLF6	0.270196	-0.705812	-0.620712	0.0511473
PHF10	0.0565526	-0.334584	-0.705556	-0.000391443
GLRX2	-0.0154692	0.258919	0.358785	-0.705319
CCDC174	0.116684	0.141815	0.0268221	0.705002
BLVRB	0.133654	0.310603	0.100272	-0.704451
PTPN23	0.0197218	-0.401518	-0.704103	0.437211
EMG1	-0.22007	0.183578	0.0789459	-0.703858
MYL12B	-0.164262	0.160479	0.0663375	-0.703365
ZNF524	-0.0261445	0.0758275	-0.0248164	-0.702734
ATP6V0B	-0.207575	0.217417	0.066518	-0.702079
MYEOV2	-0.117196	0.0521656	0.116566	-0.701866
CDKN2AIPNL	-0.0156442	0.00657344	0.0848714	-0.701663
ARL16	-0.352438	0.0614444	0.00331368	-0.701297
MAFB	0.521976	0.700687	-0.461587	0.315459
MTF1	0.284715	-0.52579	-0.58801	0.700098
MYO1F	0.546076	0.018978	0.699376	0.305947
ZCCHC24	0.428291	-0.163008	-0.386894	0.699278
RP11-1055B8.7	0.34467	-0.687696	-0.467394	0.698967
C20orf24	-0.0464426	0.362001	-0.070348	-0.698352
HIST1H4B	-0.302543	0.121503	0.0457334	-0.696554
RRBP1	0.143822	0.0617733	0.0146971	0.696327
SF3B4	-0.0122454	-0.28309	-0.521071	0.695072
RBM47	0.694702	0.317349	-0.163181	0.38064
NFYA	0.0859734	-0.694598	-0.358348	0.0984619
PTPRS	0.257387	-0.0894199	-0.259688	0.694544
EPS15L1	0.201124	-0.694443	-0.43677	0.496889
PEX2	-0.0654033	-0.0165174	0.0559496	-0.694306
IFITM3	-0.167123	0.482031	-0.0679501	0.69342
PHPT1	-0.0849785	0.2292	0.120217	-0.693122
ZFAT	0.129559	-0.105526	-0.154227	0.692994
MLXIP	0.295746	-0.485921	-0.692714	0.452134
SNRPB	-0.0522575	0.160157	0.115786	-0.692679
SEC16A	0.331219	-0.356288	-0.508655	0.692363
NEK9	0.209979	-0.691938	-0.199372	-0.229106
CAMK1	-0.287964	-0.107397	0.188633	-0.691879
HUWE1	0.646804	-0.251655	-0.661009	0.691309
UQCC2	-0.0780903	0.284381	-0.00396747	-0.691224
ZNF703	0.0211821	-0.446434	-0.690966	0.590417
TMEM251	0.252956	-0.44077	-0.181406	-0.690295
BOD1L1	0.306614	-0.167721	-0.247885	0.689908
RPL31	-0.104274	0.181955	0.241691	-0.689805
RPS8	-0.0722204	0.234753	0.0959539	-0.689577
FAM214B	0.229639	0.196318	0.689365	0.462587
TMSB4X	-0.0491079	0.128494	0.168329	-0.688579
RNF7	-0.114355	0.145056	0.252735	-0.688355
MAP1LC3B	0.0189798	-0.6317	-0.688111	0.0355574
BICD1	0.207589	-0.688082	-0.669752	0.278243
TLK1	0.0349787	-0.176976	-0.688066	0.324205
RPL24	-0.0182891	0.210941	0.0794085	-0.687661
MGLL	-0.236921	-0.0206939	-0.687599	0.31725
PDRG1	-0.122991	0.0686796	0.327761	-0.687035
SLX4	0.400525	-0.143594	-0.30209	0.686367
TMA7	-0.061059	0.0699384	0.213894	-0.685745
TMEM126B	-0.126906	0.09187	0.405949	-0.685629
FOXO1	-0.684649	0.171182	-0.421379	0.584095
MAP3K7CL	-0.438062	-0.426272	-0.301055	-0.683363
POLR2G	-0.146954	0.241414	-0.0308052	-0.683307
CLASRP	-0.221811	-0.103413	0.374714	0.683213
LRRC8C	-0.682757	-0.186248	-0.478482	0.328151
MRPL1	-0.152767	-0.024246	0.235475	-0.682735
SYVN1	-0.000128379	0.252499	-0.113506	0.682172
SIRPA	0.0300907	-0.232787	-0.0732276	0.681558
CASP2	0.124951	0.0373461	-0.246911	0.68132
CDK4	-0.119364	0.207762	0.0461951	-0.680702
RECK	-0.00575947	-0.0407534	-0.12371	0.680491
NDUFS4	-0.0355866	0.217768	0.235791	-0.68019
ZNF460	0.443796	-0.245625	-0.504558	0.679394
FXYD5	-0.17218	0.253402	0.135902	0.679275
ANKRD52	0.332653	-0.200506	-0.678876	0.676514
RPL35A	-0.0805732	0.192417	0.218139	-0.678819
BUD31	-0.141304	0.202229	0.275065	-0.67853
SGK223	0.0789185	-0.0638443	-0.0779862	0.678185
UQCRQ	-0.12081	0.298587	0.132497	-0.67809
NR2C2	0.350999	-0.181515	-0.359892	0.67798
WDTC1	0.0369491	-0.0054894	-0.0613792	0.677624
RPS19	-0.0657441	0.264047	0.0361743	-0.676923
DYNC1H1	0.676663	-0.328652	-0.536069	0.660195
ISCA2	-0.0930466	0.360645	0.0684572	-0.676607
EFCAB13	-0.487925	-0.55142	-0.508547	-0.676309
LPAR6	0.00809962	0.0401386	-0.676235	-0.350535
SNRPA	-0.113264	0.261025	-0.0197595	0.676101
RPS9	-0.0622337	0.19768	0.02876	-0.673502
PATL1	-0.13985	-0.0147962	-0.273253	0.673269
ARID1B	0.276403	-0.243149	-0.672559	0.197504
PRDM2	0.127544	-0.479271	-0.6722	0.255049
KMT2E	0.141384	0.0330205	-0.672146	0.385823
DPM3	-0.314178	0.225413	0.144238	-0.671857
NBEAL2	-0.0259705	0.0875084	0.0144094	0.671595
HK2	0.202561	-0.671365	-0.390009	0.41018
ATP6V1G1	-0.101423	0.196809	0.198006	-0.671282
ZMYND8	0.146169	0.0379524	-0.194725	0.671057
ZNHIT1	-0.163864	0.243303	-0.00382931	-0.670886
RNF111	0.25615	-0.189133	-0.670081	0.396974
ELMSAN1	0.248077	-0.0454292	-0.669896	0.597617
NDUFA2	-0.189421	0.0445655	0.135223	-0.668926
AP2B1	0.220703	-0.534533	-0.668033	0.213541
NPRL3	0.0813837	-0.397567	-0.667216	0.447785
NDUFB7	-0.0584689	0.504138	0.0965117	-0.666798
VDAC3	-0.101656	0.161724	0.082809	-0.666473
COX4I1	-0.117997	0.198338	0.104735	-0.665061
LENG8	-0.248012	-0.290675	0.0239786	0.66448
POM121	-0.0373585	-0.378145	-0.664407	0.616859
TPRG1L	0.237978	-0.664357	-0.28559	0.0806793
ZFYVE1	0.258138	-0.245575	-0.0488257	0.664255
DDX58	0.227085	0.66409	-0.296084	0.539172
ANAPC11	-0.0310072	-0.0675648	0.164521	-0.663592
FAM195A	-0.128047	0.547645	0.0206321	-0.663403
FBL	0.205452	-0.663277	-0.0995856	-0.24965
COL4A1	0.0609768	0.0822227	0.050653	0.662576
SAP18	-0.0592676	0.257661	0.135882	-0.662196
COL8A1	0.345422	-0.00392987	-0.661274	-0.0296311
GPX1	-0.211479	0.323425	-0.106844	-0.661265
C1QBP	-0.169113	0.206642	0.0945238	-0.661233
TRIM25	0.133706	0.0198897	-0.0570708	0.661055
BOLA3	0.0382085	0.150901	0.116299	-0.660412
AKAP13	0.467546	-0.176745	-0.347574	0.660148
MTERF	-0.12746	-0.114621	0.128894	-0.65949
TTC28	0.231244	-0.0905523	-0.659434	0.530149
VBP1	-0.0939302	0.0412012	0.196091	-0.659145
PLEKHM1	0.10558	-0.346892	-0.308516	0.65913
MAP1A	0.658704	-0.126832	-0.458514	-0.0564045
RFX2	0.166607	0.302619	-0.0918528	0.658266
SPTBN2	0.657739	0.0725608	0.0646228	-0.373643
SLC9A1	0.215555	-0.118111	-0.377505	0.657557
RNASEH2C	-0.129623	0.205593	0.0892034	-0.656949
RNASEH2B	-0.155505	0.0057283	0.117188	-0.656557
ZNF507	0.23509	-0.430751	-0.655549	0.255291
ANKRD11	0.253883	-0.423593	-0.370993	0.654325
ZC3H7A	0.228627	-0.293676	-0.654038	0.302154
CD63	-0.0493749	0.126902	0.121103	-0.653927
FASN	0.327644	-0.530134	-0.356197	0.653732
VRK1	-0.100069	-0.156358	0.17672	-0.651943
SIPA1L3	0.257631	-0.324772	-0.348023	0.651733
TRAPPC2L	-0.114254	0.132889	0.25449	-0.651316
LSM2	-0.194806	0.00335126	0.181129	-0.651275
RPA3-AS1	0.127064	0.0249961	0.124407	-0.650432
SGSH	0.182119	-0.649968	-0.344761	0.59514
CNTNAP1	0.625685	-0.361058	0.184202	-0.64989
ASXL2	0.451074	-0.356241	-0.649762	0.615286
ZC3HAV1	0.369467	-0.0151081	-0.318231	0.649677
HNRNPUL2	0.330445	-0.649644	-0.292381	0.578837
UQCRH	0.0288951	0.127442	0.0970847	-0.649626
COA5	-0.148126	0.31192	0.181823	-0.649366
FOXP4	0.274576	0.0837362	-0.649295	0.594993
CLSTN1	0.0931436	-0.217855	-0.416466	0.649288
HIST1H2AC	-0.221942	0.103001	-0.0643994	-0.648833
RABEPK	-0.242389	0.370295	0.207585	-0.648769
GPATCH8	0.360656	-0.165467	-0.419075	0.648439
ATP11A	0.202328	-0.361623	-0.37982	0.64659
DROSHA	0.146996	-0.22066	-0.646185	0.424868
SAFB2	0.126246	0.00681115	0.0374907	0.645737
SOS1	0.165316	-0.276513	-0.453264	0.645575
SMC1A	0.231687	1.4e-05	-0.0382686	0.645202
SLC37A2	-0.460126	-0.307702	0.644724	0.465487
UNC50	-0.0430429	0.23752	0.244906	-0.644564
ACTR10	0.0133668	0.0428088	0.119378	-0.644426
IDS	0.173459	-0.152453	-0.605553	0.644386
IDS	0.173459	-0.152453	-0.605553	0.644386
TMSB10	0.00428988	0.25988	0.0394752	-0.64417
BAG3	0.0179898	0.0290107	-0.199401	0.643304
SERF2	-0.088517	0.143438	0.0277684	-0.642848
POLR2L	0.0569006	0.338615	0.0050811	-0.642675
LGALS3	-0.249878	0.00758887	0.0548928	-0.642445
ENG	0.230014	-0.583801	0.0709164	0.64236
ZFAND1	-0.111287	-0.0511364	0.25879	-0.642355
TIAL1	-0.121704	-0.642304	-0.590427	0.00568302
RPL38	-0.0669938	0.280429	0.176951	-0.642188
HSPG2	0.538778	-0.395622	-0.465936	0.641983
SF3A1	0.081702	-0.264314	-0.441497	0.641926
DMXL2	0.37274	-0.220119	-0.195021	0.641849
ZCCHC14	0.48564	-0.223368	-0.641716	0.584667
COMMD10	-0.0465881	-0.0667263	0.199386	-0.641105
THBS1	-0.0500019	-0.252776	0.640749	0.214972
SOX11	0.307689	-0.323986	-0.220957	-0.640745
PHF12	0.262377	-0.0678985	-0.244443	0.640321
HERC1	0.639918	-0.159907	-0.197342	0.48571
THOC2	0.11957	0.0040928	-0.0469516	0.639767
UBN2	0.286529	-0.365012	-0.639417	0.363784
MSI2	0.639288	-0.150016	-0.0290522	0.301204
LARP1	0.21667	-0.412523	-0.458316	0.639214
RWDD1	-0.121137	0.101198	0.1153	-0.639069
RBM25	0.0726613	-0.0357925	0.138589	0.638959
BPTF	0.304625	-0.299266	-0.638515	0.438417
TOB2	0.13533	0.0427619	-0.286996	0.638088
RPS5	-0.0962698	0.268293	-0.00933101	-0.637815
PHF15	0.637255	-0.293611	0.089382	0.308213
PPIL2	0.0817989	0.0259257	-0.0591188	0.637063
EXOSC2	-0.0891163	0.0441805	0.0338065	-0.636893
MRPL22	-0.111474	0.043776	0.0985578	-0.636109
KIF13B	0.636093	-0.491271	0.0430915	0.302497
BACE1	0.0824848	-0.0932679	-0.636037	0.367635
RREB1	0.369299	-0.272144	-0.635622	0.59453
USP13	0.107211	-0.165075	-0.635406	0.180246
ASH2L	0.0284543	-0.635279	-0.152616	-0.0244145
SZT2	0.203369	-0.146457	0.0864864	0.635012
PER1	0.173961	0.165147	-0.382516	0.634964
ODC1	-0.0802411	0.0712069	0.115179	-0.634377
FAM96A	-0.0696096	0.059885	0.228331	-0.634177
FDX1	-0.196533	-0.0798717	0.0187655	-0.633401
SAMD4B	0.126362	-0.029846	-0.352149	0.632494
S100A4	-0.311081	0.203606	-0.0618069	-0.631678
RUNX1	0.227792	-0.224739	-0.630934	0.499901
CHD6	0.334139	0.0443692	-0.144227	0.629641
GIGYF1	-0.0621294	-0.20726	0.28963	0.629561
SLC29A1	-0.163053	-0.0247497	-0.088028	0.629407
FBN1	0.453608	-0.0980688	-0.0543201	0.62938
GRINA	-0.149892	0.161858	-0.266602	0.629361
AP1S1	-0.0780121	0.245622	0.114837	-0.629063
NDUFB5	-0.0104284	0.092147	0.303557	-0.628848
COL6A3	0.100174	-0.208172	-0.628642	0.56807
KIAA1549	0.494303	-0.243017	-0.62809	0.0273081
TET1	0.146028	-0.175787	-0.628	-0.29036
HELZ	0.557447	-0.104879	-0.627846	0.494459
ADAR	0.228711	0.118727	-0.244933	0.627767
HNRNPA3	0.0504724	-0.218576	-0.627728	0.336172
LYRM4	-0.145366	0.3744	0.000683306	-0.627234
KLHL17	-0.164052	-0.348536	0.626784	0.344825
ZC3H13	0.220325	0.0657159	-0.293827	0.626659
ATXN2	-0.030169	-0.353773	-0.626615	0.389229
PRDM1	0.278358	-0.0365875	-0.295949	0.626481
IPO8	0.279677	-0.567501	-0.626331	0.0407178
THOC7	-0.140177	0.0488679	-0.0402314	-0.626261
ABCA2	0.183096	-0.390078	-0.0468332	0.625778
TSC22D2	0.342229	-0.172466	-0.585849	0.625444
NSMCE2	0.052606	-0.0605055	0.125589	-0.625256
ANLN	0.163926	0.000189346	0.0465666	0.624808
UFM1	-0.143582	-0.096424	0.216037	-0.624148
BCL9	0.561595	-0.0470708	-0.624109	0.370938
TMEM131	0.0808316	-0.300023	-0.624092	0.528707
SSH2	0.24653	-0.37713	-0.623807	0.557146
RAB5B	0.0980917	0.108056	-0.429187	0.623757
TNRC18	0.487843	-0.514516	-0.360038	0.62357
ATRAID	-0.0562984	0.047855	0.00724475	-0.62307
MANBAL	0.104925	-0.623014	-0.0353837	-0.591613
HIF1AN	0.260657	-0.547794	-0.622868	0.175731
MIER2	-0.032639	0.102889	-0.0257409	0.622767
KIAA2018	0.447328	-0.243871	-0.622595	0.584295
KIAA1644	0.622426	-0.549136	-0.0680371	0.305297
MDN1	0.561479	-0.379769	-0.47977	0.621833
ACBD6	-0.243707	0.246317	0.118909	-0.621333
TAF11	-0.115985	0.0533757	0.0253732	-0.621331
BCL7C	0.0559302	0.22598	-0.0512092	-0.619742
PRDX4	-0.102635	0.0349391	0.0427032	-0.619098
SH3PXD2A	-0.541106	-0.369497	-0.373055	0.618271
NDUFA4	-0.0603049	0.123635	0.199397	-0.618212
COX7A2L	-0.10566	0.196601	0.126801	-0.617988
COL1A1	0.182818	-0.617397	-0.48454	0.282857
PLGRKT	-0.311108	0.116167	0.0110219	-0.617305
PHLPP1	0.309275	-0.2444	-0.198987	0.617161
RPL7	-0.278261	0.616823	0.32099	-0.217895
NDUFB11	-0.067291	0.106536	0.00501105	-0.616254
TOMM22	-0.0401889	0.212983	0.0840267	-0.616179
KIAA0195	0.074278	0.0688077	-0.0686125	0.615991
FBN2	0.558205	-0.142074	-0.362115	0.61596
VAPB	0.287748	-0.355422	-0.615254	-0.148194
CSNK1D	0.414947	-0.615246	-0.0509978	0.449105
TAF15	0.337596	-0.335623	-0.615073	0.371487
RPS3	-0.0802883	0.103897	0.234705	-0.614806
WDFY3	0.561724	-0.151917	-0.421653	0.614394
CHMP5	-0.125324	0.147934	0.18706	-0.614232
TIMM17A	-0.127659	0.18165	0.190736	-0.614216
KREMEN1	0.133474	-0.47075	-0.306142	0.613937
CAPZB	0.148081	-0.613849	-0.243896	0.101403
MRPL52	-0.148968	0.194462	0.167387	-0.612405
SEZ6L2	0.0490738	-0.0422598	-0.342646	0.612074
NPEPPS	0.118616	-0.307318	-0.611817	0.254922
ZBTB4	0.231137	-0.0570435	0.19003	0.611726
EMC4	-0.122838	0.226891	0.132602	-0.611678
SUPT6H	0.237948	-0.142108	-0.258274	0.611187
ZC3H4	0.165084	-0.213659	-0.0953573	0.611013
ATP5L	-0.0788192	0.217748	0.133717	-0.610503
C14orf119	-0.240741	0.154302	0.217244	-0.609823
PHIP	0.391745	-0.144478	-0.338613	0.609812
CNOT1	0.270186	-0.367608	-0.609759	0.419354
PAK2	0.107079	-0.141493	-0.609393	0.475882
CORO2B	-0.282064	-0.559627	0.1829	0.609233
DHRS3	-0.063908	0.165012	-0.6091	-0.335804
CAD	0.255017	-0.285672	-0.25899	0.608698
MED14	0.112521	0.0876865	-0.458495	0.608342
ITPR1	0.232154	-0.213114	-0.177473	0.60808
EAPP	0.0705588	0.0303558	0.0393518	-0.608049
PLEC	0.608039	-0.43907	-0.0739505	0.516551
IRS2	0.406846	-0.0133624	-0.3694	0.607752
EME2	-0.0603293	-0.0819053	0.607615	0.571942
RPL13	-0.122199	0.22944	0.106496	-0.607035
CISD2	0.0203557	0.0234977	0.0165922	-0.60692
CIRH1A	0.00677022	-0.606743	-0.336406	-0.0358311
ASNA1	-0.0318356	0.153256	0.134516	-0.606621
COMMD2	-0.0810984	-0.0606433	0.223466	-0.606555
ECM1	-0.165468	-0.123049	0.548964	0.606323
HNRNPH3	0.013097	-0.149204	-0.0225629	0.606226
PNISR	-0.242785	0.025656	0.389415	0.605726
ERV3-1	-0.0732115	0.122195	0.242007	0.605679
MYL6B	0.0907443	0.0953794	0.0274878	-0.605505
RNF24	0.286105	-0.417248	-0.418951	0.605016
ARF5	-0.143281	0.051655	0.128972	-0.604545
TMEM255A	-0.190335	0.291436	-0.00832327	0.604275
EML4	0.187515	-0.123842	-0.118508	0.604116
BDP1	0.190328	-0.187955	-0.0369604	0.603906
NUDT22	-0.10245	0.205038	-0.0921023	-0.603855
AHSA2	-0.603755	0.0415972	0.483486	0.284016
ZNF264	0.320889	-0.0101949	-0.0735916	0.603537
CPEB2	0.0837052	-0.239285	-0.603489	0.542435
TTC23	0.0479899	0.17085	0.224097	0.603422
TACO1	-0.0895552	0.371673	0.151343	-0.603329
MAP1S	-0.0259994	-0.214738	-0.250476	0.603284
DNMT3A	0.205887	-0.148627	-0.0322866	0.603284
FOXK1	0.335911	-0.278367	-0.228942	0.603252
TNIK	0.0336999	-0.212244	-0.154376	0.60324
SIK3	-0.106298	-0.0653288	-0.286771	0.602845
NT5C	-0.249535	0.109653	0.272004	-0.602544
CHIC2	-0.0915761	0.0884275	0.028633	-0.602535
TCEB2	-0.0783649	0.270469	0.0879852	-0.602011
SERPINI1	-0.238811	0.60183	-0.164042	-0.487902
SRGAP2	0.300259	-0.222189	-0.423805	0.601403
C19orf60	0.0122181	0.307486	-0.125558	-0.601215
CEP170B	0.233729	-0.0547418	0.051623	0.601003
MAP4	0.171264	-0.150057	-0.46247	0.600954
MAD2L2	-0.0952123	0.189753	-0.121388	-0.600643
RAB14	0.178002	-0.469887	-0.600639	0.215694
USP4	0.173871	-0.600582	-0.306236	0.0813568
ZFAND6	-0.0120998	0.0618661	0.0760901	-0.600019
PTGS2	-0.599977	-0.0931668	0.227616	0.428062
DVL3	0.0843602	-0.0199839	-0.154905	0.599879
E2F7	0.00964041	-0.30869	-0.418555	0.599862
WWP1	0.0845692	-0.36224	-0.599828	0.0671657
DIP2B	0.35172	-0.188013	-0.2503	0.599677
LCOR	0.378423	-0.28952	-0.599378	0.396427
SEPW1	-0.19011	0.174626	0.0709153	-0.599188
KIAA0430	0.270701	-0.273284	-0.498844	0.59775
TAPBP	0.0185036	-0.0257369	-0.231711	0.597468
UBE2E1	-0.0565594	0.00661879	0.105119	-0.597427
FAM120A	0.103727	-0.125617	-0.317869	0.59706
TMEM70	-0.0504234	0.0772466	0.0623242	-0.59679
PSMG1	-0.0780157	0.0824987	0.0944672	-0.596047
PHF2	0.0881643	0.0027877	-0.0814045	0.596012
PSMA5	-0.129653	0.206944	0.143743	-0.595803
XAB2	0.157429	-0.595676	-0.332247	0.486751
GLRX5	-0.266816	0.119469	0.0842542	-0.595625
PPP3CB	0.0692143	-0.117331	-0.595449	0.0493802
RBX1	-0.0213316	0.169949	0.0748442	-0.594808
AKT1S1	0.150389	0.0243004	0.0639507	0.59441
MYO9B	0.254339	-0.149191	-0.101007	0.594153
PPRC1	0.0321873	-0.091823	-0.209211	0.59406
ATIC	-0.138926	-0.593978	-0.310666	0.498885
GLCCI1	0.445256	-0.062164	-0.593856	0.311688
KIAA0556	0.0618836	-0.156624	-0.141329	0.593768
SMARCA4	0.205416	-0.102873	-0.240431	0.593204
CCNI	0.0409598	-0.201898	-0.593117	0.345943
RAPGEF2	0.234675	-0.236395	-0.063387	0.593076
CRTC2	0.00801942	-0.112252	-0.197321	0.592973
MIDN	0.42176	-0.592674	-0.377256	0.422227
PRRC2B	0.360386	-0.314271	-0.27244	0.592537
REV3L	0.247256	-0.0979766	-0.335996	0.591816
KANSL2	-0.292001	0.250394	0.0380706	-0.591447
TMEM104	0.188189	0.123195	-0.0770083	0.591148
PXN	0.0866545	-0.0901224	-0.0652852	0.590941
MRPS15	-0.113087	0.176032	0.0356072	-0.59094
NUS1	0.0800605	-0.590784	-0.534454	-0.0102702
ALG5	0.000160113	0.0864772	0.0572518	-0.590763
MEF2D	0.115961	-0.00582675	-0.490666	0.590714
NOTCH2	0.401542	-0.103891	-0.335845	0.590406
MAST4	0.00135045	-0.431396	-0.290304	0.590352
GNA12	0.0616455	-0.590111	-0.236021	0.25835
C11orf31	-0.0204896	0.428427	0.0884808	-0.590111
ITGA7	0.522103	-0.420314	0.23098	0.58991
MRPL15	-0.264767	0.121032	0.0804923	-0.589793
C6orf48	-0.147591	0.208415	0.270335	-0.589708
IL1B	-0.588605	0.112517	-0.0360038	0.232067
UBE2K	0.0617171	-0.588473	-0.525251	0.212266
NDUFA11	0.0181205	0.126354	-0.0273753	-0.588459
ZSWIM8	0.10425	-0.00137994	0.0477062	0.588186
MYL12A	-0.156041	0.159973	0.113329	-0.588138
ARHGAP35	0.282299	-0.283629	-0.218716	0.588078
TSC2	0.198729	0.0453767	0.0250935	0.587689
TMEM14A	0.31666	0.0843589	0.186971	-0.58735
RPL28	0.200164	-0.558175	-0.174892	0.587267
SEC11C	-0.0940956	0.218026	0.0394268	-0.587025
DAGLA	0.446438	0.137608	-0.218003	0.58682
EIF1AX	-0.0832341	-0.149693	-0.0268283	-0.58677
TGM2	-0.58665	-0.478371	-0.292146	0.582239
CLCN5	0.054792	-0.167218	-0.293093	0.586373
TRNAU1AP	-0.0505374	-0.0212581	0.301686	-0.586185
SPTAN1	0.51018	-0.156935	-0.403762	0.586088
ABL1	0.242387	-0.138467	-0.198986	0.585706
RBAK	0.118921	0.0312825	-0.0493609	0.585697
ENAH	0.186701	0.027473	-0.0428755	0.585673
PHLDB1	0.330691	-0.121864	0.0921069	0.585625
WDR81	0.189925	-0.153801	-0.0062218	0.585279
MIEN1	-0.0884499	0.0208168	0.0486013	-0.585121
BAG1	-0.109023	-0.0848868	0.0334094	-0.585106
SCO1	-0.0593555	0.0294174	0.168559	-0.583978
NXF1	-0.132859	-0.05777	0.253161	0.583527
C7orf50	0.0429953	0.23898	0.0244409	-0.583309
RPL32	-0.0934306	0.189378	0.0698372	-0.582608
BCOR	0.478489	0.100373	-0.432133	0.58256
ZNF91	0.35273	0.0816176	-0.291952	0.582317
KIAA1244	0.402238	-0.0821994	-0.582041	0.243856
ZFC3H1	0.0745925	-0.296675	-0.581958	0.501653
ARHGAP32	0.428859	-0.248166	-0.534148	0.581947
MADD	0.205163	-0.184234	-0.138404	0.581849
NUMA1	0.355254	-0.0665473	0.105318	0.581794
SAFB	0.189218	-0.581786	-0.170321	0.487357
FRY	0.261282	-0.211418	0.232593	0.58172
ZBTB37	0.437027	-0.11393	-0.235458	0.581658
ABCC1	0.184089	-0.407604	-0.343602	0.581597
KIAA1462	-0.0369722	-0.295784	-0.395851	-0.581181
KLC1	0.120453	0.193349	0.0759253	0.580911
TNFAIP2	0.580821	-0.117966	-0.106908	0.140396
C11orf73	-0.177289	0.181574	-0.0987016	-0.58081
MRPS7	-0.154097	0.149955	0.0899556	-0.580381
GOLGA4	0.114848	-0.0270357	0.0465447	0.580048
VPS26A	0.213701	-0.520764	-0.579941	-0.0120287
HAX1	-0.316291	0.363168	0.0935577	-0.579808
AMOT	0.579698	-0.0704498	-0.105132	0.192464
FN1	0.0292637	-0.0252838	-0.339387	0.57946
STOML2	-0.201648	0.127233	0.0164555	-0.579005
PIN1	-0.0579407	0.241271	0.0493646	-0.578015
MTERFD1	-0.238867	0.0830997	0.110548	-0.577977
RPS12	-0.136737	0.212446	0.094073	-0.577819
TXNDC17	0.0167265	0.148757	0.178806	-0.57747
CYR61	0.0195156	-0.577428	-0.195313	-0.443678
UBAP2L	0.0910744	-0.122057	-0.0303203	0.577294
EIF4G3	0.0729195	0.0170233	-0.39766	0.57666
MTOR	0.268583	-0.0683595	-0.188526	0.576534
SEPN1	0.136603	-0.302458	-0.576514	0.465927
MYLK	0.279217	-0.079535	-0.219511	0.576496
TMEM101	0.101553	0.210108	0.0212069	-0.575806
BCL2L11	0.218341	0.2788	-0.575641	0.280678
LUC7L3	-0.271549	-0.0124251	0.575513	0.46474
ADH5	-0.0884563	0.088362	0.212555	-0.575314
GCN1L1	0.299225	-0.157635	-0.102207	0.574873
FAU	-0.0500859	0.318947	0.0780754	-0.574516
TLN1	0.296981	-0.148873	-0.158295	0.574138
PRKACA	0.139621	0.0944736	-0.492856	0.573728
TIMP2	0.14056	-0.240764	-0.445067	0.573189
NSMCE1	-0.153229	0.204489	-0.0851212	-0.573099
GALNS	-0.0108121	-0.0157572	0.210855	0.573058
SERTAD1	-0.332759	0.286446	0.0220214	-0.572913
NOTCH2NL	0.572868	-0.52999	-0.19383	0.494178
PSMC1	-0.0735354	-0.0133338	0.0739514	-0.572679
EXOSC4	-0.125086	0.265972	0.183343	-0.572121
ZSCAN30	0.193364	-0.00208405	0.0796365	0.571992
ADORA2B	-0.128825	0.363046	0.0246846	-0.571607
SETD5	0.161331	-0.232093	-0.482051	0.571599
USP34	0.303162	-0.19791	-0.571417	0.396702
MOV10	0.28748	0.0844828	-0.227899	0.57089
SS18L2	-0.259896	-0.238661	0.249956	-0.570576
NFIX	0.448744	-0.449958	-0.278319	0.570573
FRMD4A	0.0675976	-0.350656	-0.327523	0.570505
AKIRIN2	0.0659957	-0.21582	-0.56998	0.0409479
HAUS1	-0.0803022	0.0583954	0.347631	-0.56984
NCOR1	0.181461	-0.136515	-0.352218	0.569776
RBBP6	0.0736144	0.0296485	-0.399775	0.569577
SSR4	-0.16121	0.136257	0.0951821	-0.569054
ACTL6A	-0.116632	0.0724006	0.33716	-0.569043
SOD1	0.0257681	0.184379	0.124055	-0.568833
NDUFB3	-0.0387811	0.296649	0.312912	-0.568072
HERC2	0.568013	-0.253225	-0.529476	0.429089
ATP5I	-0.0562656	0.301053	0.149275	-0.568
FAM120B	0.0214575	-0.567595	-0.45816	0.215234
COX6A1	-0.0553017	0.182352	-0.0115008	-0.567549
PBX1	0.460508	0.0124355	-0.22664	-0.567526
IGFBP6	-0.125246	0.275617	0.481656	-0.567385
AKAP9	0.215811	-0.087094	-0.109876	0.567344
PLAU	-0.567329	-0.120892	-0.209237	0.110243
ANKFY1	0.287284	-0.567051	-0.489924	0.47856
CPSF1	0.018585	-0.105163	0.0569329	0.566368
RNF181	0.0537265	0.182689	-0.00246557	-0.566331
TOMM7	-0.0883211	0.212826	0.248894	-0.565854
LSM4	-0.0618379	0.258362	0.0655046	-0.565616
ATG5	-0.0195318	-0.0583603	0.012096	-0.565083
RPL5	-0.138679	0.157795	0.125524	-0.565028
STARD3NL	-0.0727079	0.123865	0.201762	-0.56498
RBM14	-0.0684095	0.054338	-0.334271	0.564928
AMPD2	-0.0410706	0.091015	0.0842424	0.564925
MAST2	0.17743	-0.371645	-0.108791	0.564639
FAM174A	-0.124281	-0.141633	0.324416	-0.564613
RPS27L	-0.100689	0.206331	0.146696	-0.564506
RHOG	-0.0318366	0.00239613	0.0910649	0.564391
PSMB4	-0.00384069	0.212735	0.110482	-0.563749
SRRM1	0.0814867	-0.131665	-0.563508	0.563303
NDUFB6	-0.108585	0.306707	0.13013	-0.563404
PPP3CA	0.219054	-0.270917	-0.563093	0.171457
IKZF5	-0.105631	-0.457444	-0.563053	0.484272
MED24	0.143168	0.0389626	0.0593793	0.563038
ZNF142	0.183733	-0.194955	-0.542639	0.562961
PCDHGC3	-0.0964456	-0.188717	-0.562752	0.402472
TMEM214	0.248895	-0.185101	-0.0511774	0.56263
TMEM14C	-0.0545916	0.123808	0.129346	-0.56254
RBM3	-0.0796274	0.0473242	0.138927	-0.561907
RHBDF2	-0.0435509	-0.344565	-0.0452669	0.561819
FRG1	-0.0290216	0.140248	0.232299	-0.561646
COQ5	-0.157623	0.0551956	0.00620944	-0.560584
DCXR	0.0141018	0.234534	-0.0696864	-0.560439
PPP1R9B	0.103786	-0.0465876	0.182801	0.559947
MRPL17	-0.135959	0.166722	0.0686152	-0.558996
CTGF	-0.213276	-0.558971	-0.50885	-0.38375
RAB7A	0.0267652	-0.558824	-0.400175	0.282684
SREBF1	-0.0373682	-0.0154967	-0.0132332	0.55851
ATP5H	-0.183791	0.180018	0.135152	-0.558384
TMEM208	0.0378346	0.228305	0.476628	-0.558216
TIMMDC1	-0.105665	0.234509	0.125859	-0.557957
SLC50A1	0.0927128	0.224471	-0.0383386	-0.557809
CCDC57	0.0304901	-0.230491	0.0439897	0.55768
ZNF462	0.510444	-0.245407	-0.557491	0.537019
PBX3	0.066729	-0.088653	-0.232567	0.556973
CELF2	0.464422	0.0568965	-0.415574	0.55696
C5orf28	0.0197313	-0.0719692	0.287313	-0.556229
RPTOR	0.185496	-0.0356531	-0.262868	0.556162
TET3	0.24804	-0.240485	-0.555985	0.521367
SELK	0.0254438	-0.0686865	0.175871	-0.555983
RAI1	0.319878	-0.454799	-0.555458	0.150122
PPA1	-0.0944888	-0.0017129	0.159449	-0.555217
MPG	-0.111162	0.228372	-0.0366842	-0.554806
PRDX5	-0.208141	0.180553	0.221674	-0.554739
TANC1	0.26442	-0.358363	-0.384715	0.554481
PRR14L	0.381252	-0.166096	-0.515381	0.554472
RNFT1	0.0816098	0.013882	0.225112	-0.554345
ZFAND2A	-0.089749	0.129007	0.535797	-0.554172
HIST1H3B	-0.174013	0.0284404	-0.0423323	0.553938
PSMC5	0.0554216	-0.553664	-0.324123	0.0349276
TMEM218	-0.102455	0.142341	0.116741	-0.553455
FAM214A	-0.150247	-0.553429	-0.539899	0.272181
ANKRD17	0.272275	-0.165448	-0.391119	0.553326
SF1	0.0204989	-0.241323	-0.170099	0.553306
CSNK2A2	0.0978229	-0.41245	-0.55323	0.303322
APOL2	0.123807	0.552954	0.104354	0.067571
C9orf89	-0.0965402	0.373624	0.105215	-0.552931
MARVELD1	0.0920998	-0.0396936	-0.141697	0.552793
UBE4B	0.0795273	0.00368896	-0.249544	0.552786
ADCY1	-0.429259	-0.441357	-0.269522	0.552604
PLXNB2	0.414472	-0.422416	-0.227624	0.552584
SPRY4	0.00105236	-0.18461	0.552403	0.451019
TCEAL3	0.0604603	0.552134	0.0480635	-0.135273
AOX1	0.38574	-0.0141461	-0.552003	0.174684
RELA	0.126216	0.0764694	-0.0806561	0.551987
TEFM	0.0219264	0.153558	0.0305885	-0.551747
RPL27A	-0.106261	0.0840509	0.111598	-0.551619
CCDC12	0.226832	0.551524	0.269537	-0.431155
IL27RA	-0.550701	-0.0117677	0.00344222	0.283824
MAN2B2	0.221701	-0.223302	-0.0761453	0.550626
TSPO	-0.162239	0.223128	0.0524158	-0.550348
TXN	-0.0495886	0.19979	0.157847	-0.550117
LAMTOR5	-0.0173054	0.0032075	0.334999	-0.550041
DYNLT1	-0.0804737	0.108392	0.139077	-0.549824
CDK10	0.0315996	-0.0602099	0.549776	-0.176251
INTS3	0.0198039	-0.206669	-0.188909	0.549343
PDS5B	0.146665	-0.39918	-0.549278	0.13234
B2M	-0.14024	0.0905985	0.253077	-0.549214
TAB2	0.0969646	-0.34692	-0.548559	0.414524
SRPR	0.168513	-0.54799	-0.445973	0.155836
CEP170	0.129521	-0.377316	-0.183294	0.547929
ZFYVE26	0.28225	-0.0820584	-0.0754109	0.547689
CLUH	0.148821	-0.204776	0.00691356	0.547671
NCK1	0.0142415	0.036818	0.181315	-0.547378
ACACA	0.318227	-0.428202	-0.547015	0.203226
PLXNA3	0.062746	-0.32651	-0.0916999	0.546882
DCTN3	-0.00055193	0.177139	0.209631	-0.546764
IPO9	0.107518	-0.161918	-0.227264	0.546397
ATXN10	-0.0656014	-0.30708	-0.546132	-0.414433
RPSA	-0.0528037	0.159027	0.117859	-0.545857
CD82	-0.545355	-0.0907558	-0.251362	-0.0355855
HNRNPA2B1	-0.0847303	0.0549173	0.128896	0.545349
PCNXL3	0.23941	-0.028154	-0.140771	0.545261
DLG5	0.224824	-0.294157	-0.16854	0.544846
NDUFB2	-0.0179394	0.228368	0.114894	-0.543856
SNX1	0.213189	-0.54385	-0.303334	0.00804938
ADAMTS1	-0.0442496	-0.241713	0.0918561	0.543812
CELSR1	0.324177	-0.378463	-0.543746	0.464672
RGP1	0.206689	-0.173749	-0.0446742	0.543585
DDX6	0.275962	-0.347497	-0.543312	0.296549
ITGB1BP1	-0.070396	0.00284986	0.0587108	-0.543311
NPTX1	0.543287	-0.217361	0.107788	0.492605
RUSC2	0.178236	0.0162571	0.0143045	0.543137
BOD1	-0.237874	0.0879221	0.184346	-0.542768
ZFP36L2	0.532144	-0.283742	-0.262583	0.542659
GOLGB1	0.405242	-0.151273	-0.15361	0.542267
KIAA2026	0.300476	-0.161418	-0.267017	0.542259
TEAD1	0.159876	-0.116736	-0.372383	0.542236
STAT1	0.145277	0.542178	0.045503	0.315887
MED16	0.132147	0.00767986	-0.310087	0.542159
NCKAP1	0.0484963	-0.0851515	-0.24936	0.541506
SNX11	-0.282853	-0.122489	0.08286	-0.541486
ITPA	-0.158153	0.21846	0.0191699	-0.540975
SNRPF	-0.0199678	0.249255	0.339928	-0.540838
RPL11	-0.0533179	0.161437	0.164882	-0.540793
IFNGR1	-0.129758	0.00932483	0.351431	-0.540466
ZBTB8OS	-0.0251358	0.0681848	0.109236	-0.540295
COPS3	-0.135572	-0.0115668	0.075312	-0.540172
GTF3A	0.0221531	-0.00544049	0.0859107	-0.540033
MYH10	0.337956	-0.200444	-0.0885091	0.539678
FLRT2	0.0135098	-0.183751	-0.230546	0.539377
C19orf10	-0.122425	0.0216805	0.0212954	-0.539028
FLNB	0.464778	-0.193972	-0.212677	0.538488
FOSL2	0.435635	0.0984943	0.102203	0.538395
MRPL23	-0.0115564	0.171335	0.0210183	-0.538319
PSMD10	0.0350419	0.207284	0.175602	-0.53812
TMED3	-0.153627	0.313263	0.0292297	-0.537901
SLC5A6	-0.300371	0.0775086	0.0395971	0.537687
SH2B3	-0.116305	-0.145083	-0.282504	0.537579
HMGCS1	-0.330592	-0.537014	0.00832256	-0.263706
MICAL2	0.114379	-0.301227	-0.53692	0.510928
MIB2	0.125122	0.0520876	0.443048	0.536748
KIAA0922	0.00416956	-0.00416552	-0.150456	0.536434
GLIS3	0.00203391	-0.105582	-0.52109	0.536087
OAZ1	-0.124578	0.191755	0.0503987	-0.53585
HTATIP2	0.0264385	0.0790767	0.295161	-0.535469
SYNJ1	0.136515	-0.389458	-0.53545	0.523221
DLG4	-0.0561056	-0.139782	0.391531	0.534782
AMPD3	0.0266048	-0.0768976	-0.534695	0.370697
C1orf52	-0.155129	0.178634	0.170991	-0.533977
RPL27	-0.0950534	0.209105	0.00249085	-0.533914
CCDC90B	-0.0203532	0.083652	-0.00311264	-0.533505
TAF12	-0.203773	0.0905367	0.443924	-0.533309
PTMA	-0.0263855	0.202994	0.115066	-0.533045
DCP1A	0.0959493	0.127015	-0.229218	0.533011
ZNF611	0.339411	-0.338503	-0.30264	0.53296
PDCD5	-0.181688	0.143411	0.167357	-0.532923
SENP3	-0.049522	0.0405658	-0.00599008	-0.53268
MYH9	0.310894	-0.276629	-0.0849269	0.532435
UBB	-0.127547	0.342766	0.250136	-0.532268
FOXJ2	0.0943295	-0.170798	-0.532134	0.359741
UBXN7	0.344269	-0.422056	-0.532018	0.210325
HIST1H2BC	-0.239536	0.0954751	0.107852	-0.531836
ZNFX1	0.28775	0.232087	-0.0871684	0.53148
FNDC3B	0.135494	-0.0913198	-0.32919	0.531417
FAM208B	0.232851	-0.108436	-0.163398	0.531321
HSPA5	-0.337188	-0.531286	-0.22521	0.199218
AFF4	0.317456	-0.19683	-0.530761	0.507649
HIST1H2AE	-0.276465	0.104252	-0.0134419	-0.53074
FAM60A	-0.107992	-0.0895979	0.137427	-0.530162
42628	-0.153302	0.055618	0.181316	-0.529971
CLIC1	-0.192387	0.164835	0.135494	-0.529583
AGRN	0.275583	-0.0579213	0.076167	0.529252
APTX	0.049827	0.0970222	0.189111	-0.529227
PSMB3	-0.117049	0.228115	0.0286602	-0.528928
SASH1	0.23063	-0.150898	-0.302216	0.528438
CLTA	-0.0160922	0.194499	0.0284277	-0.528392
RHEB	-0.0854633	0.112981	0.144239	-0.528029
DNAJA2	-0.0290591	0.11077	0.22349	-0.527978
UBA2	-0.121009	-0.0177761	0.0797404	-0.527859
VPS13B	0.318994	-0.288836	-0.527849	0.39658
DPAGT1	-0.0092699	-0.0179682	0.000972937	0.527593
NCOA1	0.119227	-0.0770116	-0.336752	0.527592
COA6	-0.201807	0.0118106	0.206662	-0.527302
UTRN	0.527264	-0.150747	-0.369715	0.417445
NMB	-0.0803696	0.52653	0.256051	-0.386272
GSKIP	-0.0953593	0.0627433	0.156042	-0.526504
CBX5	0.405162	-0.336288	-0.52554	0.526313
B4GALT6	0.149039	-0.255105	-0.525862	-0.28857
PIEZO1	0.267261	-0.0839819	0.106166	0.52574
TACC2	0.0778582	0.0535765	-0.304517	0.525685
USP2	0.185242	-0.223874	-0.142846	0.525661
NFU1	0.0238233	-0.117156	0.0913546	-0.525652
MAPK1IP1L	0.0847434	-0.049168	-0.439918	0.525574
PUM2	0.143548	-0.525253	-0.503983	0.306392
BCL9L	0.43148	-0.524775	-0.382059	0.216233
SSR1	-0.134102	-0.0152326	-0.524581	0.166589
ITPK1	-0.14751	0.025649	-0.216349	0.52443
MAPKBP1	0.356398	-0.195432	-0.09164	0.52421
ZNF318	0.162211	-0.130582	-0.417204	0.523975
ETHE1	-0.123621	0.128251	-0.0149539	-0.52396
ZCCHC10	-0.0469071	0.17484	0.206585	-0.523575
SPRED2	0.297593	-0.243399	-0.498468	0.523573
PRKCA	0.473208	-0.356823	-0.516194	0.523223
CHD7	0.0462562	-0.517173	-0.372681	0.523193
TFAP2A	0.0702019	-0.00465444	-0.50819	0.522905
MEA1	-0.114063	0.253075	0.137284	-0.522873
RPL8	-0.0691117	0.197188	0.112049	-0.522869
ATP5G1	-0.0987907	0.257778	0.0568011	-0.522832
RALGAPB	0.167901	-0.127231	-0.234964	0.522431
ATP6V1F	-0.149428	0.235507	0.0201135	-0.522418
SMIM7	0.0302649	0.16906	0.106198	-0.52228
C1orf50	-0.00741355	-0.131602	-0.0585286	-0.521789
ATXN1L	0.20852	-0.0546624	-0.0138853	0.521665
TAOK3	0.0538397	-0.289661	-0.352588	0.521611
HIVEP2	0.50607	-0.270009	-0.311695	0.521124
STS	0.168376	0.0330668	-0.521102	0.10023
WDR26	0.216785	-0.261473	-0.520547	0.255253
TOP2A	0.231979	-0.0157788	-0.000475471	0.520318
CCDC6	0.000120113	0.0247659	-0.519905	0.341467
VPS13D	0.519793	-0.152563	-0.339408	0.449078
RNF38	0.102218	-0.0880927	-0.438474	0.519593
KDM2A	0.200393	-0.124741	-0.165182	0.519453
ASNS	-0.51936	0.124014	-0.0700706	-0.146048
CKAP5	0.21755	0.0175807	-0.0924651	0.519256
VPS29	0.0395627	0.0127744	0.128461	-0.519176
HNRNPA0	0.167069	-0.518942	0.0115914	0.214496
NUDT14	-0.0876665	-0.316285	-0.201252	-0.518534
SLC35F6	0.0564523	-0.12115	-0.306404	0.518201
CDK5RAP3	-0.116755	0.32195	0.51819	0.276477
RGS10	-0.321128	-0.00102526	0.0441425	-0.518183
CNIH1	0.0261929	-0.0627346	-0.0793689	-0.517949
NAE1	-0.0675087	0.0164509	0.197915	-0.517771
MPHOSPH8	0.033973	0.0410885	-0.143037	0.517494
KHDRBS1	0.279101	-0.517296	-0.509202	0.0556803
TRIM41	-0.11162	0.358232	0.276911	0.517277
UBE2B	0.116534	-0.517253	-0.215505	-0.275258
RAP1A	0.132941	-0.516972	-0.272079	-0.232872
WASF2	0.340143	-0.364396	-0.482138	0.516163
RBM15	0.222025	-0.055309	-0.0579706	0.516052
UBQLN2	-0.127761	-0.305253	-0.51598	0.474268
EIF4G1	0.118278	-0.0449694	-0.0198472	0.515799
NDST1	0.249117	-0.0661302	-0.130427	0.515737
PRDM10	0.133742	-0.227551	-0.0212149	0.515689
TNRC6A	0.193192	-0.220948	-0.0754911	0.515569
NDUFB8	-0.0163846	-0.00821333	0.175643	-0.515426
ISOC2	-0.0271062	0.368625	0.0556254	-0.51508
HOOK3	0.256545	-0.38679	-0.5149	0.265306
PLEKHJ1	-0.239915	0.244551	0.268637	-0.514185
LGALS1	-0.106983	0.295013	0.346983	-0.514024
VPS25	-0.151677	0.177469	-0.035588	-0.513589
ATF7IP	0.231554	-0.313831	-0.427338	0.513552
CARD9	-0.260856	0.242475	0.229372	0.513287
GOLGA3	0.307913	-0.0979988	-0.0860339	0.513053
SYNJ2	0.169748	-0.148811	-0.0425671	0.512927
ITGB8	0.261962	0.278798	-0.512884	0.504191
PPARD	-0.115107	-0.106937	-0.239489	0.512765
H6PD	0.335673	-0.225308	-0.297889	0.512136
CBS	-0.512021	0.149998	0.149073	0.205633
TATDN1	-0.147509	-0.0219852	0.173544	-0.511629
POMK	0.0400804	-0.094102	-0.237336	0.511606
TNKS1BP1	0.352981	0.00989539	0.190198	0.511564
ATP2B4	0.47159	-0.234601	-0.51151	0.361583
DHX38	0.204968	0.103253	0.0839517	0.511419
TAOK1	0.389931	-0.171387	-0.287686	0.511309
PSMD13	-0.097676	0.153889	0.10577	-0.511256
DOPEY2	0.510194	-0.0884928	-0.308042	0.393852
IGF2R	0.470675	-0.431827	-0.38954	0.509536
HIVEP1	0.221274	-0.0720493	-0.508985	0.403288
TIAM2	0.5088	-0.00601248	-0.398345	0.28149
DDX39B	-0.508788	-0.265574	0.272058	0.343063
TTYH3	0.464594	-0.273316	-0.234031	0.508453
TXNDC9	0.0309065	0.1658	0.218945	-0.508288
KIF13A	0.297816	-0.0189662	-0.0808723	0.50824
GLRX3	-0.069425	0.125156	0.0503668	-0.507827
TIMM17B	-0.110136	0.274721	-0.0117336	-0.507737
ALKBH2	-0.45399	0.246122	0.507654	-0.155142
SCAND1	-0.0432603	0.286684	-0.0676189	-0.507133
ELP5	-0.02016	0.0550504	0.00174334	-0.506959
DOPEY1	0.306684	-0.0577204	-0.0144031	0.506915
TCOF1	0.143788	-0.00770606	-0.0176247	0.506809
MGST3	-0.0970302	0.178607	0.134889	-0.506688
NFRKB	-0.0193744	0.103903	0.0394967	0.506442
PNN	-0.004587	0.0744642	0.399882	0.506346
CDC123	-0.106382	0.0769455	0.142029	-0.506075
PPP2R5E	0.0735921	-0.274063	-0.50564	0.120258
TCERG1	-0.0593964	0.00679815	0.00402833	0.5056
SPHK1	-0.504888	0.166644	0.501471	-0.190418
TBC1D16	0.229616	-0.0954713	0.0054563	0.504664
RPL29	-0.0382206	0.246591	0.0331959	-0.504626
ATP7A	0.331098	-0.0442711	-0.114546	0.504625
TNKS	0.140554	-0.114336	-0.307317	0.504391
PRTG	-0.0127114	0.00552363	-0.504072	0.355036
GFOD1	0.0629212	-0.0310921	0.0373213	0.504006
SMC4	0.106949	-0.212971	-0.128186	0.503694
MYCBP2	0.503641	-0.101374	-0.405851	0.482079
ACADVL	-0.19573	0.120703	0.503506	0.147782
HMGA1	0.13591	0.0115147	-0.112242	0.503388
HNRNPM	0.149959	-0.198999	-0.160279	0.503285
C1orf54	0.0957162	0.19179	0.166696	-0.50263
NDUFS5	-0.0432345	0.196059	0.0790887	-0.502621
ADSL	-0.188845	0.14907	0.121941	-0.502223
AP3D1	0.111188	-0.0357219	0.0469305	0.502092
SETD1A	0.270932	-0.501521	-0.454384	0.312154
TNFAIP3	0.186699	-0.501509	-0.288695	0.397442
RYBP	0.0709339	-0.277118	-0.500935	0.127582
RPLP1	-0.119866	0.164041	-0.0647548	-0.500932
NDUFC1	-0.103079	0.0440726	0.0981174	-0.500846
TEP1	0.10532	-0.241439	0.0808599	0.500554
WDR7	0.340775	-0.0437672	-0.247961	0.500487
AGAP1	0.377616	-0.0898255	-0.0848244	0.500453
RFK	0.00601232	0.00793012	0.0565649	-0.500388
PCNT	0.462833	-0.29652	-0.133546	0.500351
MOB3A	-0.0307228	-0.232533	-0.194249	0.500345
